# Supplementary material for: Factors influencing medication adherence among hypertensive patients in primary care settings in Central Vietnam: A cross-sectional study
Source: PLoS One. 2025 Jan 28;20(1):e0307588. doi: 10.1371/journal.pone.0307588 (PMC11774346; doi:10.1371/journal.pone.0307588)
Supplement: S1 Dataset — (XLSX) [file pone.0307588.s001.xlsx]

## Sheet: Sheet1
ID	a5c	a5d	a7 Sex	a9 Education	a10 Ethnicity	a11 Family	a12 occupation	a13a weight	a13b height	a14 stroke	a15 Coronary	a16 Diabetes	a17 Lipid	a18 History	a19 Distance	a20 Diagnosis	a21 Monitor	a22 HBPM	a23 Drug	a24 Types	a25 Insurance	a26 Smoking	a27a	a27b	a28a	a28b	a29	a30	a31a	a31b	a32a	a32b	a33	a34	a35	a36	a37	a38	a39	a40	a41	a42	a43	a44	a45	a46	a47	a48	a49
1	BAO LOC	LAM DONG	1	3	1	2	7	59	163	2	2	2	2	2	1	2	2	2	1	1	1	2	1				2	1	1				1	1	1	1	1	1	1	1	1	1	2	2	1	2	1	2	2
2	BAO LOC	LAM DONG	1	3	1	2	7	62	168	2	2	1	2	2	2	12	1	1	2	1	1	2	1				2	2	1				1	1	1	2	1	1	2	2	2	2	2	2	1	2	1	1	2
3	BAO LOC	LAM DONG	1	4	1	1	7	53	167	2	2	2	2	2	2	9	1	1	2	2	1	2	1				1	2	1				1	1	1	2	1	1	1	1	1	2	2	2	1	2	1	1	2
4	BAO LOC	LAM DONG	1	4	1	2	1	72	169	2	2	2	1	1	5	9	1	1	1	1	1	2	2			200	1	1	2		2	0	1	1	1	2	1	1	2	2	2	2	2	1	1	2	1	1	2
5	BAO LOC	LAM DONG	1	2	1	2	6	45	148	2	2	2	2	2	1	1	2	2	1	1	1	2	1				2	2	1				3	3	1	2	1	1	1	2	1	1	2	1	1	2	1	1	2
6	BAO LOC	LAM DONG	1	4	1	2	1	53	153	2	2	2	2	1	3	10	1	1	1	1	1	2	1				2	2	2				1	1	1	1	1	1	2	2	1	2	1	2	1	2	1	1	2
7	BAO LOC	LAM DONG	1	4	1	2	1	57	161	2	2	1	1	2	1	6	1	1	2	1	1	2	2			500	2	1	1				1	1	1	1	1	1	2	2	2	2	2	1	1	2	1	1	2
8	BAO LOC	LAM DONG	1	4	1	2	1	62	162	2	2	1	1	1	1	10	2	2	1	4	1	2	2			2000	2	2	2		0	30	1	1	1	2	1	1	1	2	2	2	2	2	1	2	1	1	2
9	BAO LOC	LAM DONG	1	4	1	2	6	56	160	2	2	1	3	2	3	3	1	1	2	1	1	2	1				2	1	1				1	1	1	2	1	1	2	2	2	2	2	1	1	2	1	1	1
10	BAO LOC	LAM DONG	1	4	1	2	6	62	162	2	2	1	2	2	2	2	1	1	1	1	1	2	2		1	20	2	1	2		0	30	2	1	1	1	1	1	2	2	2	2	2	2	1	2	1	1	2
11	BAO LOC	LAM DONG	1	2	1	2	6	54	155	2	2	2	2	1	1	15	1	1	2	1	1	1	2				2	2	2		3	0	1	1	1	1	1	1	1	2	2	2	2	2	1	2	1	1	2
12	BAO LOC	LAM DONG	1	3	2	2	6	72	164	2	1	2	2	2	1	4	1	1	1	1	1	1	2	2	3	250	1	2	1				3	3	1	1	1	1	2	1	2	1	2	1	1	2	1	2	2
13	BAO LOC	LAM DONG	1	2	1	2	6	56	160	2	2	2	2	2	1	4	1	1	2	1	1	1	1				1	2	2		1	0	3	1	1	2	1	1	1	1	2	1	2	1	1	2	1	1	2
14	BAO LOC	LAM DONG	1	3	1	2	1	57	158	1	2	1	1	1	3	16	1	1	2	2	1	2	2	2	1	0	1	2	2		0	15	1	1	1	2	1	1	2	2	2	2	2	1	1	2	1	1	1
15	BAO LOC	LAM DONG	1	4	1	2	1	61	158	2	2	2	2	2	3	10	1	1	2	1	1	1	2				2	1	2	15	0	11	1	1	1	2	1	1	3	2	2	2	2	1	1	2	1	1	2
16	BAO LOC	LAM DONG	1	4	1	2	1	64	162	2	2	2	2	1	1	18	1	1	1	1	1	2	2	7	0	300	2	1	2	5	4	0	3	2	1	2	1	1	2	2	2	2	2	2	1	2	1	1	2
17	BAO LOC	LAM DONG	1	4	1	2	6	68	170	2	2	2	2	2	1	7	1	1	1	1	1	1	1				1	2	2	3	4	0	1	1	1	2	1	1	1	2	2	2	2	1	1	2	1	1	2
18	BAO LOC	LAM DONG	1	5	1	2	4	74	165	2	2	1	1	1	2	3	1	1	1	1	1	2	1				2	2	2				2	1	1	1	1	1	2	2	2	2	2	2	1	2	1	1	2
19	BAO LOC	LAM DONG	1	3	1	2	1	64	167	1	2	1	3	2	2	1	2	2	2	2	1	1	1				2	1	2	7	6	0	3	3	1	2	1	1	2	2	2	2	2	2	1	2	1	1	2
20	BAO LOC	LAM DONG	1	4	1	2	1	54	159	2	2	2	2	1	2	10	1	1	1	1	1	2	2	14	0	100	1	1	1				1	1	2	1	2	1	1	2	2	2	1	1	2	1	1	2	1
21	BAO LOC	LAM DONG	1	4	1	2	1	64	167	2	2	2	2	2	2	1	1	1	2	1	1	1	2	6	0	200	1	1	2	7	6	0	1	3	3	1	3	1	3	2	1	1	2	1	1	2	1	1	2
22	BAO LOC	LAM DONG	1	4	1	2	6	56	170	2	2	2	2	2	2	10	1	1	1	1	1	1	2	1			2	1	2	2	8	0	1	1	1	2	1	1	2	2	2	2	2	1	1	2	1	1	2
23	BAO LOC	LAM DONG	1	4	1	2	6	60	165	2	2	3	3	3	2	2	2	2	2	1	1	2	2	2	0	200	1	1	1				1	1	1	1	1	1	1	2	1	1	2	1	1	1	2	3	3
24	BAO LOC	LAM DONG	1	4	1	2	6	62	160	2	2	2	3	2	3	1	1	1	1	1	1	1	2	3	1	250	2	1	2	1	2	0	1	1	1	2	1	1	1	2	2	2	2	1	1	2	1	1	2
25	BAO LOC	LAM DONG	1	3	1	2	1	57	160	2	2	2	1	1	2	1	1	1	1	1	1	2	1				1	1	2		5	0	1	1	1	2	1	1	2	2	3	2	2	1	1	2	1	1	2
26	BAO LOC	LAM DONG	1	3	1	2	6	66	165	2	2	2	2	1	3	2	2	1	1	1	1	2	2		10	250	2	1	2	7	0	30	3	3	1	1	1	1	1	1	1	2	2	2	1	2	1	2	1
27	BAO LOC	LAM DONG	1	3	1	2	1	53	156	2	2	3	1	1	2	3	1	1	1	1	1	2	2	6	0	250	2	1	2	7	6	30	1	1	1	2	1	1	2	2	2	2	2	2	1	2	1	1	2
28	BAO LOC	LAM DONG	1	3	1	2	4	60	165	2	2	1	2	2	4	1	2	1	1	1	1	2	2	2		500	2	1	1				3	3	1	2	1	1	1	1	1	1	2	1	1	2	1	1	2
29	BAO LOC	LAM DONG	1	4	1	2	1	63	152	1	2	2	1	1	2	5	2	2	2	2	1	1	2			500	2	1	1				1	1	1	2	1	1	3	3	1	2	1	2	1	3	1	1	2
30	BAO LOC	LAM DONG	1	4	1	2	1	66	171	2	2	2	1	1	1	16	1	1	1	1	1	1	2	4	0	100	1	1	2	4	4	0	3	3	1	2	1	1	1	2	2	2	2	2	1	2	1	1	2
31	BAO LOC	LAM DONG	1	5	1	2	6	65	160	2	1	1	1	1	1	15	1	1	3	3	1	2	2			250	2	1	2		4	0	1	1	1	2	1	2	2	2	2	2	2	1	1	2	1	1	2
32	BAO LOC	LAM DONG	1	3	1	2	1	64	160	2	3	2	1	1	3	7	2	2	3	3	1	2	1				2	2	2		8	0	1	1	1	2	1	1	1	2	2	2	2	1	1	2	1	1	2
33	BAO LOC	LAM DONG	1	4	1	2	7	44	155	1	1	1	1	1	2	3	2	2	1	1	1	2	2	1		40	2	2	2	7	0	30	3	3	1	2	1	2	3	2	2	2	2	1	1	3	1	1	3
34	BAO LOC	LAM DONG	1	3	1	2	6	61	162	2	2	1	2	2	1	8	1	1	1	1	1	2	2			100	2	1	2		4	0	1	1	1	1	1	1	2	2	2	2	2	1	2	2	1	1	2
35	BAO LOC	LAM DONG	1	3	1	2	1	60	165	2	2	2	1	2	1	1	1	1	1	1	1	1	2		3	100	1	1	2		3	0	1	1	1	1	1	1	1	1	1	1	1	1	1	1	1	1	1
36	BAO LOC	LAM DONG	1	5	1	2	4	67	170	2	2	1	2	1	1	1	2	2	1	1	1	1	2	11	0	400	1	2	2	2	1	0	1	1	1	1	1	1	2	2	2	2	2	1	1	2	1	1	2
37	BAO LOC	LAM DONG	1	4	1	2	7	50	160	2	1	1	1	2	1	6	1	1	2	1	1	2	1				2	1	2		0	30	1	1	1	2	1	1	2	2	2	2	2	2	1	2	1	1	2
38	BAO LOC	LAM DONG	1	3	1	2	3	74	166	2	2	2	2	1	1	4	1	1	1	1	1	2	2		5	200	2	1	2	7	0	30	3	3	1	2	1	1	1	1	2	2	1	1	1	2	1	1	2
39	BAO LOC	LAM DONG	1	5	1	2	4	82	174	2	2	1	1	1	1	1	1	1	1	1	1	2	2	4	10	250	1	2	2	3	0	30	1	1	1	1	1	1	2	2	2	2	2	1	1	2	1	1	1
40	BAO LOC	LAM DONG	1	5	1	2	4	77	174	2	2	2	2	1	2	3	1	1	1	1	1	1	2	8	4	0	1	2	1				1	1	1	2	1	1	2	2	2	2	2	1	1	2	1	1	2
41	BAO LOC	LAM DONG	1	3	1	2	1	57	170	2	2	2	2	2	3	3	1	1	2	2	1	2	2			0	2	1	2		8	0	3	3	1	2	1	1	2	2	2	1	2	1	1	2	2	1	2
42	BAO LOC	LAM DONG	1	5	1	2	4	74	168	2	3	3	3	3	2	1	2	2	1	1	1	2	2			500	1	2	2	2	1	0	1	1	1	2	1	1	1	2	2	2	2	2	1	2	2	2	2
43	BAO LOC	LAM DONG	2	3	1	1	5	54	150	2	2	2	1	1	2	15	1	1	1	1	1	2	1				2	2	1				1	1	2	2	2	2	1	1	1	1	1	1	1	1	1	1	1
44	BAO LOC	LAM DONG	2	3	1	2	5	55	155	2	2	1	2	2	2	3	2	2	1	1	1	2	1				2	1	1				2	1	1	2	1	1	2	2	2	2	2	2	1	2	1	1	2
45	BAO LOC	LAM DONG	2	3	1	2	5	51	150	2	2	1	1	1	2	16	1	1	2	1	1	2	1				1	1	2		6	0	2	1	1	2	1	1	2	2	2	2	2	2	1	2	1	1	2
46	BAO LOC	LAM DONG	2	4	1	2	6	54	154	2	2	2	2	1	1	5	1	1	1	1	1	2	1				1	1	2		1	0	1	1	1	2	1	1	1	2	2	2	2	1	1	2	1	1	2
47	BAO LOC	LAM DONG	2	3	1	2	5	50	152	2	2	2	2	2	1	2	2	2	1	1	1	2	1				2	1	2		6	0	1	1	1	2	1	2	2	2	2	2	2	2	1	2	1	1	2
48	BAO LOC	LAM DONG	2	3	1	1	6	42	150	2	1	1	3	1	2	10	2	2	1	1	1	2	1				2	1	1				3	3	1	2	1	2	2	2	2	2	2	1	1	2	1	3	2
49	BAO LOC	LAM DONG	2	3	1	2	1	45	147	2	3	2	2	2	1	6	2	2	1	1	1	2	1				2	2	2		0	30	2	1	1	1	1	1	2	2	2	2	2	2	2	2	1	1	2
50	BAO LOC	LAM DONG	2	4	1	2	5	51	150	2	3	1	3	3	1	7	1	1	2	2	1	2	1				1	1	1				3	1	1	2	1	2	1	2	2	2	2	1	1	2	1	1	2
51	BAO LOC	LAM DONG	2	3	1	2	1	50	152	2	2	2	2	1	3	5	1	1	1	1	1	2	1				2	2	2	7	4	0	1	1	1	1	1	1	2	2	2	2	2	2	1	2	1	1	1
52	BAO LOC	LAM DONG	2	3	1	2	6	55	155	2	2	2	2	2	2	3	2	2	1	1	1	2	1				1	2	2		0	30	1	1	1	2	1	1	2	2	1	2	2	1	1	2	1	1	2
53	BAO LOC	LAM DONG	2	3	1	2	6	67	168	2	3	3	1	1	1	6	1	1	1	1	1	2	1				2	2	1				3	3	1	1	1	1	1	1	3	2	2	2	1	2	1	1	2
54	BAO LOC	LAM DONG	2	4	1	2	1	50	150	2	2	2	2	2	2	26	1	1	1	1	1	2	1				2	1	2	5	4	0	2	3	1	2	1	1	2	2	2	2	2	2	1	2	1	1	2
55	BAO LOC	LAM DONG	2	4	1	2	1	55	150	2	2	2	2	1	5	5	1	1	1	1	1	2	1				2	2	2		2	0	1	1	1	2	1	1	2	2	2	2	2	1	1	2	1	1	2
56	BAO LOC	LAM DONG	2	4	1	2	6	58	160	1	2	1	1	2	3	18	1	1	1	1	1	2	1				2	1	2	7	2	0	1	1	1	2	1	1	1	2	2	2	2	2	1	2	1	1	2
57	BAO LOC	LAM DONG	2	4	1	2	1	46	148	2	2	2	1	1	1	2	1	1	1	1	1	2	1				2	2	1				1	1	1	2	1	1	2	2	2	2	1	1	1	2	1	2	1
58	BAO LOC	LAM DONG	2	4	1	2	1	53	148	2	2	2	2	1	2	4	2	2	1	1	1	2	1				1	1	2		4	0	3	1	1	2	1	1	2	2	1	1	2	2	1	2	1	2	1
59	BAO LOC	LAM DONG	2	3	1	1	1	49	144	2	2	2	2	1	1	4	2	2	1	1	1	2	1				2	1	1				1	1	1	2	1	1	2	2	2	2	2	1	1	2	1	1	2
60	BAO LOC	LAM DONG	2	3	1	2	1	53	155	2	2	2	1	2	2	4	1	1	1	1	1	2	1				2	2	2	7	1	0	3	3	1	2	1	1	2	2	3	2	2	2	1	2	1	1	2
61	BAO LOC	LAM DONG	2	4	1	2	1	48	149	2	2	2	1	2	1	2	2	2	1	1	1	2	1				1	1	2		4	0	1	1	1	1	1	1	1	2	3	1	2	2	1	2	1	1	2
62	BAO LOC	LAM DONG	2	4	1	2	1	52	150	2	2	2	1	1	2	3	2	2	1	1	1	2	1				2	2	2		0	30	1	1	1	3	1	1	3	1	1	2	2	1	1	2	1	1	2
63	BAO LOC	LAM DONG	2	3	1	2	5	53	150	2	2	2	2	2	2	1	2	2	1	1	1	2	1				2	1	2		1	15	2	1	1	1	1	1	2	2	2	2	2	2	1	2	1	1	2
64	BAO LOC	LAM DONG	2	4	1	2	6	52	153	2	2	2	1	1	1	10	1	1	2	1	1	2	1				1	2	1				3	3	1	2	1	1	1	2	2	1	2	2	1	2	1	1	2
65	BAO LOC	LAM DONG	2	2	1	2	5	62	152	2	2	1	2	1	2	3	1	1	2	2	1	2	1				2	2	2		8	0	1	1	1	1	1	1	2	2	2	2	1	1	1	1	1	1	1
66	BAO LOC	LAM DONG	2	3	1	1	5	43	145	2	2	2	1	2	2	20	2	2	1	1	1	2	1				2	1	2	1	0	30	3	3	1	2	1	1	1	1	2	2	2	1	1	2	1	1	1
67	BAO LOC	LAM DONG	2	3	1	2	5	59	149	2	2	2	1	1	3	3	1	1	1	1	1	2	1				2	1	2		4	0	1	1	1	1	1	1	2	2	2	2	2	2	1	2	1	1	2
68	BAO LOC	LAM DONG	2	3	1	2	6	58	163	2	2	2	2	1	1	27	2	2	1	1	1	2	1				2	1	1				1	1	1	1	1	1	1	2	2	2	2	1	1	2	1	1	2
69	BAO LOC	LAM DONG	2	4	1	1	5	60	160	2	2	1	1	1	1	13	2	2	1	1	1	2	1				2	2	1				3	3	1	2	1	1	1	2	2	2	2	2	1	2	1	1	2
70	BAO LOC	LAM DONG	2	4	1	2	1	50	148	2	2	2	2	1	1	21	1	1	1	1	1	2	1				2	1	2		6	0	1	1	1	2	1	1	1	2	1	2	2	1	1	2	1	1	2
71	BAO LOC	LAM DONG	2	3	1	2	5	40	140	2	2	2	2	3	2	3	2	2	1	1	1	2	1				1	1	1				3	3	1	2	1	1	1	1	2	2	2	1	1	2	1	1	2
72	BAO LOC	LAM DONG	2	3	1	2	5	57	155	2	2	2	1	1	1	6	1	1	2	1	1	2	1				2	2	1				1	2	1	1	1	1	1	1	1	1	1	1	1	1	1	1	2
73	BAO LOC	LAM DONG	2	5	1	2	6	59	156	2	2	2	1	1	1	20	1	1	3	2	1	2	1				1	1	1				2	2	1	1	1	1	1	1	1	1	1	1	1	1	1	1	1
74	BAO LOC	LAM DONG	2	3	1	2	1	51	153	2	3	2	1	2	3	1	1	1	1	1	1	2	1				2	1	2	7	5	0	2	3	1	2	1	1	2	2	2	2	2	2	1	2	1	1	2
75	BAO LOC	LAM DONG	2	3	1	2	1	54	156	2	2	1	1	1	3	10	1	1	3	2	1	2	1				2	1	2	3	1	0	2	2	1	2	1	1	1	1	2	2	2	1	1	2	1	1	2
76	BAO LOC	LAM DONG	2	3	1	2	3	37	150	2	3	2	3	1	1	1	1	1	1	1	1	2	1				2	1	1				1	1	1	1	1	1	1	1	1	2	2	1	1	2	1	2	2
77	BAO LOC	LAM DONG	2	4	1	2	1	58	153	2	2	1	1	2	1	10	1	1	1	1	1	2	1				2	2	1				1	1	1	2	1	1	1	2	2	2	2	1	1	2	1	1	2
78	BAO LOC	LAM DONG	2	4	1	2	5	44	144	2	1	2	1	2	1	4	1	1	1	1	1	2	1				1	1	2		1	0	3	3	1	2	1	1	1	2	2	2	2	2	1	2	1	2	1
79	BAO LOC	LAM DONG	2	3	1	2	1	45	147	2	2	2	2	2	1	10	2	2	2	2	1	2	1				2	1	2		5	0	1	1	1	3	1	1	1	1	2	2	2	1	2	2	1	1	2
80	BAO LOC	LAM DONG	2	3	1	2	6	54	154	2	2	2	1	1	2	5	1	1	1	1	1	2	1				2	2	1				1	1	1	1	1	1	1	1	2	2	2	2	1	2	1	1	2
81	BAO LOC	LAM DONG	2	4	1	2	1	51	152	2	2	2	2	1	2	3	1	1	1	1	1	2	1				1	2	2	7	8	0	3	3	1	3	1	1	2	2	2	2	2	2	1	2	1	1	2
82	BAO LOC	LAM DONG	2	3	1	1	1	54	155	2	2	2	2	1	1	1	2	2	1	1	1	1	1				2	1	1				1	1	1	2	1	1	1	1	2	1	2	2	1	1	1	2	1
83	BAO LOC	LAM DONG	2	3	1	2	1	59	156	2	2	2	2	2	1	1	1	1	1	1	1	2	1				2	1	2		4	0	1	1	1	1	1	1	1	2	2	2	2	1	1	2	1	1	2
84	BAO LOC	LAM DONG	2	3	1	2	3	57	150	2	2	2	2	2	3	2	1	1	1	1	1	2	1				2	1	2		8	0	2	2	1	1	1	1	2	2	1	1	1	1	1	1	1	1	1
85	BAO LOC	LAM DONG	2	3	1	2	6	54	155	2	2	2	3	1	2	8	1	1	1	1	1	2	1				1	1	2		0	30	2	1	1	2	1	1	2	2	2	2	2	2	1	2	1	1	2
86	BAO LOC	LAM DONG	2	4	1	2	1	54	150	2	2	2	1	3	3	3	2	2	1	1	1	2	1				1	2	1				1	1	1	1	1	1	2	2	2	2	1	1	1	2	1	2	1
87	BAO LOC	LAM DONG	2	4	1	2	6	57	155	2	2	2	2	3	2	2	2	2	2	1	2	2	1				1	1	2				3	3	1	2	1	1	1	1	2	2	2	1	1	2	1	1	2
88	BAO LOC	LAM DONG	2	3	1	1	5	64	156	2	3	1	1	1	1	3	1	1	1	3	1	2	1				2	2	1				1	1	1	2	1	1	2	2	2	2	2	2	1	2	1	1	2
89	BAO LOC	LAM DONG	2	3	1	2	1	47	143	2	2	1	1	1	2	10	1	1	2	1	1	2	1				2	2	2		4	0	1	1	1	1	1	1	1	2	1	2	2	1	1	2	1	1	2
90	BAO LOC	LAM DONG	2	4	1	2	1	55	150	2	2	2	2	1	5	12	1	1	2	1	1	2	1				2	2	2		2	0	1	1	1	2	1	1	2	2	2	2	2	1	1	2	1	1	2
91	BAO LOC	LAM DONG	2	4	1	2	5	65	159	2	3	2	2	1	3	4	2	2	1	1	1	2	1				1	2	1				3	3	1	2	1	2	1	2	2	2	2	2	1	2	1	1	2
92	BAO LOC	LAM DONG	2	3	1	2	1	58	164	2	2	2	1	2	2	7	1	1	1	1	1	2	1				2	1	2	7	6	0	3	1	1	1	1	1	2	2	2	2	2	2	1	2	1	1	1
93	BAO LOC	LAM DONG	2	3	1	1	1	52	155	2	2	2	2	2	1	1	2	2	2	1	1	2	1				1	1	1				3	3	1	1	2	1	1	2	2	2	2	2	1	2	1	1	2
94	BAO LOC	LAM DONG	2	4	1	2	5	64	158	2	1	1	1	1	2	6	1	1	2	2	1	2	1				1	1	2		2	0	3	3	1	2	1	2	1	2	2	2	2	2	1	2	1	1	2
95	BAO LOC	LAM DONG	2	3	1	2	1	48	148	2	2	2	1	2	1	2	1	1	1	1	1	2	1				2	1	1				1	1	1	2	1	1	3	1	2	2	2	1	1	2	1	1	2
96	BAO LOC	LAM DONG	2	4	1	2	1	50	151	2	2	3	1	1	3	3	1	1	1	1	1	2	1				2	1	2	7	5	0	3	3	1	2	1	1	2	2	2	2	2	2	1	2	1	1	2
97	BAO LOC	LAM DONG	2	2	1	2	3	59	154	2	1	2	1	2	2	18	1	1	1	1	1	2	1				2	1	1				1	1	1	2	1	1	2	1	2	2	2	1	1	2	1	1	2
98	BAO LOC	LAM DONG	2	3	1	2	3	57	153	2	2	1	1	1	2	2	2	2	2	1	1	2	1				2	2	1				1	1	1	1	1	1	2	2	2	2	2	2	1	2	1	1	2
99	BAO LOC	LAM DONG	2	4	1	2	1	48	146	2	2	2	2	2	5	4	2	2	1	1	1	2	1				2	1	2		7	0	1	1	1	2	1	1	1	2	2	2	2	1	1	2	1	1	2
100	BAO LOC	LAM DONG	2	2	1	2	1	64	160	1	1	2	1	2	1	4	1	1	2	1	1	2	1				2	2	1				1	1	1	1	1	1	1	1	1	2	2	1	1	2	1	1	2
101	BAO LOC	LAM DONG	2	3	1	2	1	52	150	2	2	2	1	2	1	1	1	1	1	1	1	2	1				2	1	2	3	0	30	2	1	1	2	1	1	2	2	2	2	2	1	1	2	1	1	2
102	DI LINH	LAM DONG	1	4	1	2	1	51	158	1	3	2	1	1	1	10	1	1	1	2	1	2	1				2	1	1				3	3	1	3	1	1	2	3	3	2	1	1	1	3	1	1	2
103	DI LINH	LAM DONG	1	3	2	2	6	51	149	2	1	2	2	2	2	2	2	2	1	1	1	2	1				2	2	1				3	3	1	2	1	2	1	2	1	3	2	1	1	2	1	1	3
104	DI LINH	LAM DONG	1	4	1	2	1	57	159	1	1	1	1	2	3	13	2	2	2	2	1	1	2	1		50	2	1	2	1	2	0	1	1	1	2	1	1	2	3	2	2	2	1	1	2	1	2	2
105	DI LINH	LAM DONG	1	4	1	2	7	48	159	2	2	2	3	2	1	15	1	1	1	1	1	2	1				2	1	1				3	3	1	2	1	1	2	2	2	2	2	1	1	2	1	1	2
106	DI LINH	LAM DONG	1	4	1	2	7	54	157	2	3	2	1	3	2	3	1	1	1	1	1	1	2	14	1	0	1	2	2	7	4	0	3	3	1	2	1	1	2	2	2	2	1	1	1	2	1	1	2
107	DI LINH	LAM DONG	1	3	1	2	1	64	167	2	3	2	1	2	1	4	1	1	1	1	1	1	2	2	1	0	2	1	2	7	6	0	3	3	1	2	1	1	2	2	2	2	2	1	1	2	1	1	2
108	DI LINH	LAM DONG	1	2	1	2	1	56	154	1	3	2	3	2	2	4	1	1	1	1	1	2	1				2	1	2	7	4	0	3	3	1	1	1	1	1	2	2	2	2	2	1	2	1	1	2
109	DI LINH	LAM DONG	1	3	1	2	1	66	159	2	2	2	2	2	2	20	1	1	1	1	1	2	1				1	1	2		5	0	1	1	1	2	1	1	2	2	2	2	2	1	1	2	1	1	2
110	DI LINH	LAM DONG	1	4	1	2	1	53	161	2	3	3	3	3	4	3	1	1	1	1	1	1	2			200	1	1	2	7	6	0	3	3	1	2	1	1	1	2	2	1	1	1	1	2	1	1	1
111	DI LINH	LAM DONG	1	4	1	2	1	57	160	2	3	2	2	1	2	3	2	2	1	1	1	2	1				1	1	2	7	8	0	3	3	1	2	1	1	1	2	2	2	2	1	1	2	1	1	1
112	DI LINH	LAM DONG	1	4	1	2	1	63	166	2	2	2	1	2	2	9	1	1	1	1	1	2	2		1	100	2	1	2	7	6	0	2	1	1	2	1	2	1	2	2	2	1	1	1	1	1	2	2
113	DI LINH	LAM DONG	1	2	1	2	1	49	156	2	2	2	2	2	1	5	2	2	3	2	1	2	2	6	0	10	1	1	1				3	3	1	2	1	1	2	2	2	2	1	1	1	1	1	1	1
114	DI LINH	LAM DONG	1	4	1	2	6	65	173	2	2	2	1	2	2	12	1	1	2	2	1	2	2	3	1	20	1	1	2	7	3	0	3	3	1	2	1	1	2	2	2	2	2	1	1	2	1	1	2
115	DI LINH	LAM DONG	1	4	1	2	6	63	160	2	2	2	3	1	4	15	1	1	1	1	1	2	1				1	1	1				1	1	1	2	1	1	2	2	1	2	2	1	1	2	2	2	2
116	DI LINH	LAM DONG	1	5	1	2	6	53	150	2	3	2	2	2	3	2	2	2	1	1	1	2	1				1	1	1				3	3	1	2	1	1	2	2	2	2	2	1	1	1	1	1	1
117	DI LINH	LAM DONG	1	3	1	2	1	55	153	2	3	2	2	1	3	3	1	1	1	1	1	1	2		1		1	1	2		7	0	3	3	1	2	1	1	1	2	2	2	2	1	1	2	1	1	2
118	DI LINH	LAM DONG	1	4	1	2	6	55	157	2	3	3	3	2	4	10	1	1	1	1	1	2	2	4	3	250	1	1	2	7	3	0	3	3	1	2	1	1	1	3	3	3	3	1	1	3	1	1	2
119	DI LINH	LAM DONG	1	4	2	1	4	45	159	2	2	2	2	1	2	11	2	2	1	1	2	2	2	2		15	2	2	1				2	2	1	2	1	1	2	2	2	2	1	1	1	2	1	2	2
120	DI LINH	LAM DONG	1	5	1	2	6	67	163	2	2	2	1	1	1	10	1	1	2	2	1	2	2	2	1	250	2	1	2		4	0	1	1	1	2	1	1	2	2	2	2	2	1	1	1	1	1	2
121	DI LINH	LAM DONG	1	3	1	2	1	51	159	2	2	2	3	2	4	2	1	1	1	1	1	1	2	10		50	2	1	2	5	8	0	3	1	1	2	1	1	2	2	2	1	2	1	1	2	1	1	2
122	DI LINH	LAM DONG	1	3	1	2	1	68	160	2	3	2	2	1	1	1	1	1	1	1	1	2	2	1		10	2	1	2	7	1	0	3	3	1	2	1	1	3	2	1	2	2	2	1	2	1	1	2
123	DI LINH	LAM DONG	1	4	1	2	1	50	158	2	3	3	3	1	5	10	1	1	1	1	1	1	1				1	2	1				3	3	1	2	1	1	2	2	2	2	2	1	1	2	1	1	2
124	DI LINH	LAM DONG	1	4	1	2	1	64	173	2	1	2	2	3	3	15	1	1	1	1	1	2	1				2	1	2	7	4	0	3	3	1	3	3	1	1	3	3	3	3	1	1	2	1	3	3
125	DI LINH	LAM DONG	1	4	1	2	1	49	153	2	2	3	2	2	2	1	2	2	2	2	1	1	1				2	2	2	3	8	0	3	3	1	2	1	1	1	2	2	2	2	2	1	2	1	1	2
126	DI LINH	LAM DONG	1	4	1	2	1	53	155	2	2	2	3	1	3	6	1	1	1	1	1	1	2		5	500	1	2	2	2	2	0	3	3	1	2	1	1	1	1	1	1	1	2	1	2	2	1	1
127	DI LINH	LAM DONG	1	4	1	2	1	61	167	2	2	2	2	2	3	10	1	2	1	1	1	2	2	3	1	2	1	2	2	1	2	0	1	2	1	2	1	1	1	2	2	2	2	1	1	2	1	1	2
128	DI LINH	LAM DONG	1	2	1	2	7	68	155	2	2	2	1	2	3	3	1	1	2	2	1	2	2	1	2	0	1	1	2		4	0	3	3	1	2	1	1	2	1	1	2	2	1	1	2	1	1	2
129	DI LINH	LAM DONG	1	3	1	2	1	53	154	2	2	2	2	2	5	3	2	2	1	1	1	2	1				1	1	2	7	6	0	3	3	1	2	1	1	1	2	2	1	2	2	1	2	1	1	2
130	DI LINH	LAM DONG	1	3	1	2	1	62	168	2	3	2	3	1	2	8	1	1	2	2	1	1	2		3	500	2	1	2	2	2	0	3	3	1	2	1	1	2	1	2	2	2	1	1	2	1	1	2
131	DI LINH	LAM DONG	1	4	1	2	1	52	158	2	3	1	1	2	3	10	2	2	3	2	1	1	2			10	2	2	2	3	4	0	3	3	1	1	1	1	1	2	2	2	2	1	1	2	1	1	2
132	DI LINH	LAM DONG	1	5	1	2	6	56	162	2	3	2	3	1	3	2	1	1	1	1	1	2	2	4	0	50	2	2	1				3	3	1	2	1	1	2	2	2	2	2	1	1	2	1	1	2
133	DI LINH	LAM DONG	1	4	1	2	1	75	163	1	1	1	1	1	2	23	1	1	3	3	1	1	1				2	1	1				1	1	1	1	1	1	2	2	2	2	2	1	1	2	1	1	2
134	DI LINH	LAM DONG	1	4	1	2	6	50	163	2	3	2	2	1	3	10	1	1	1	2	1	1	2		5	25	1	1	2		6	0	1	2	1	2	1	1	1	2	2	2	2	1	1	2	1	1	2
135	DI LINH	LAM DONG	1	3	1	2	1	67	163	2	2	2	2	1	5	1	1	1	1	1	1	1	2	1	1	0	1	2	2	7	5	0	3	3	2	1	2	2	2	2	2	1	2	2	1	1	1	1	1
136	DI LINH	LAM DONG	1	5	1	2	6	58	156	2	2	1	1	2	3	2	1	1	1	4	1	1	2	2	2		1	1	2		1	0	3	3	1	2	1	1	1	1	1	2	1	1	1	2	1	1	2
137	DI LINH	LAM DONG	1	3	1	2	1	56	165	1	1	1	1	2	1	2	1	1	1	1	1	2	2	1		50	2	1	2		6	0	1	1	1	2	1	1	2	2	2	2	2	2	1	2	1	1	2
138	DI LINH	LAM DONG	1	3	1	2	7	51	151	2	2	2	2	2	1	2	2	2	1	1	1	2	1				2	2	1				3	1	1	1	1	1	2	2	2	2	2	1	1	2	1	1	2
139	DI LINH	LAM DONG	1	4	1	2	1	59	162	1	3	2	2	2	1	3	1	1	1	1	1	2	1				2	2	2	7	0	20	3	3	1	2	1	1	1	2	2	2	2	2	1	2	1	1	2
140	DI LINH	LAM DONG	1	2	1	2	1	59	162	2	2	1	2	1	1	10	1	1	1	1	1	1	2	1	2	110	2	1	2	2	4	0	2	2	1	2	1	2	1	2	2	2	1	1	2	2	1	1	2
141	DI LINH	LAM DONG	1	3	1	2	1	64	167	2	3	2	3	1	2	2	2	2	1	1	1	2	2	5	4	100	1	2	2	6	8	0	3	3	1	2	1	1	2	2	1	2	2	1	1	2	1	1	2
142	DI LINH	LAM DONG	2	2	2	2	1	36	148	2	2	2	2	2	2	10	2	2	1	1	1	2	1				2	2	1				3	3	1	2	1	1	2	2	2	1	2	1	1	1	1	1	2
143	DI LINH	LAM DONG	2	2	1	2	1	54	154	2	2	2	2	1	3	5	1	1	1	1	1	2	1				2	2	2	3	2	0	1	3	1	2	3	1	2	2	2	2	2	1	1	2	1	1	2
144	DI LINH	LAM DONG	2	2	1	2	7	45	157	2	2	2	2	2	2	2	2	2	1	1	1	2	1				1	1	1				3	3	1	2	1	1	2	1	2	2	1	1	1	1	1	1	2
145	DI LINH	LAM DONG	2	3	1	1	4	43	149	2	3	2	3	1	2	10	1	1	1	1	1	2	1				2	2	1				3	3	1	2	1	1	1	2	2	2	2	1	1	2	1	1	2
146	DI LINH	LAM DONG	2	3	1	2	7	48	148	2	2	2	1	2	2	5	1	1	1	1	1	2	1				2	1	1				1	2	1	2	1	1	2	1	2	2	2	1	1	2	1	1	2
147	DI LINH	LAM DONG	2	2	1	2	6	47	146	2	2	1	1	1	1	4	2	2	1	1	1	2	1				1	1	1				3	3	1	2	1	1	2	2	2	2	2	1	1	2	1	1	2
148	DI LINH	LAM DONG	2	2	1	2	7	49	151	2	2	2	2	2	1	6	1	1	1	1	1	2	1				2	1	1				1	1	1	2	1	1	2	2	2	2	1	1	1	2	1	1	2
149	DI LINH	LAM DONG	2	2	2	2	6	52	143	2	2	2	2	1	2	7	1	1	1	1	1	2	1				2	2	1				3	3	1	1	1	3	2	3	2	1	2	1	1	2	1	1	2
150	DI LINH	LAM DONG	2	4	1	2	1	44	153	2	1	2	1	2	1	7	1	1	1	1	1	2	1				2	2	1				2	1	1	2	1	2	2	2	2	2	2	2	1	2	1	2	2
151	DI LINH	LAM DONG	2	1	1	2	1	48	142	2	2	1	2	1	2	3	1	1	1	1	1	2	1				1	1	1				1	1	1	2	1	1	2	2	2	2	2	1	1	2	1	1	2
152	DI LINH	LAM DONG	2	2	1	2	1	60	154	2	2	2	2	2	1	4	2	2	1	1	1	2	1				2	1	1				3	3	1	2	1	1	2	2	2	2	2	1	1	2	1	1	2
153	DI LINH	LAM DONG	2	2	1	2	7	60	152	2	3	2	2	1	1	1	1	1	1	1	1	2	1				1	1	1				3	3	1	1	1	1	1	1	1	2	2	1	1	2	1	1	2
154	DI LINH	LAM DONG	2	3	1	2	1	55	155	2	1	2	2	2	1	4	1	1	1	1	1	2	1				2	1	2	7	8	0	3	3	1	2	1	1	2	2	2	2	2	1	1	2	1	1	2
155	DI LINH	LAM DONG	2	4	1	2	1	47	153	2	3	3	3	1	1	1	1	1	1	1	1	2	1				2	1	2	7	8	0	3	3	1	1	1	1	1	3	2	2	2	2	1	2	1	1	2
156	DI LINH	LAM DONG	2	4	1	2	1	53	146	2	3	2	1	1	2	1	1	1	1	1	1	2	1				1	1	2	7	3	0	3	3	1	2	1	1	1	2	2	2	2	1	1	2	1	1	1
157	DI LINH	LAM DONG	2	2	1	2	1	48	146	2	2	2	3	1	1	10	1	1	1	1	1	2	1				2	1	2	2	2	0	3	1	1	2	1	1	1	2	3	2	2	2	1	2	3	2	2
158	DI LINH	LAM DONG	2	3	1	2	1	62	152	2	1	2	1	2	5	11	1	1	1	1	1	2	1				2	1	2	7	4	0	1	1	1	2	1	2	1	2	1	2	2	1	1	2	1	1	2
159	DI LINH	LAM DONG	2	4	1	2	1	58	154	2	3	2	1	2	1	1	1	1	1	1	1	1	1				2	1	2	7	3	0	3	1	1	3	1	1	1	2	1	2	2	2	1	2	1	1	2
160	DI LINH	LAM DONG	2	5	1	1	6	57	158	2	2	2	1	2	2	10	1	1	1	1	1	2	1				2	1	1				1	2	1	2	1	1	2	1	2	2	2	1	1	2	1	1	2
161	DI LINH	LAM DONG	2	2	1	2	1	45	140	2	1	2	1	1	1	8	2	2	1	1	1	2	1				2	1	2	6	6	0	3	3	1	2	1	1	1	2	1	1	2	1	1	2	1	1	2
162	DI LINH	LAM DONG	2	4	1	2		58	150	1	1	2	1	2	1	10	1	1	1	1	1	2	1				2	1	1				2	2	1	2	1	2	2	2	2	2	2	1	3	2	1	1	2
163	DI LINH	LAM DONG	2	2	1	2	1	48	150	2	3	3	3	1	2	4	1	1	2	1	1	1	1				1	2	2	7	6	0	3	3	1	1	1	1	1	2	2	1	2	1	2	1	2	1	2
164	DI LINH	LAM DONG	2	3	1	2	1	53	154	2	2	2	2	3	3	5	1	1	1	1	1	2	1				2	1	2	7	7	0	3	3	1	2	3	1	1	2	1	2	2	2	1	2	1	1	2
165	DI LINH	LAM DONG	2	3	1	2	1	61	159	1	3	2	1	1	5	5	1	1	1	1	1	2	1				2	1	2	7	4	0	3	3	1	2	1	1	2	2	2	2	2	1	1	2	1	1	2
166	DI LINH	LAM DONG	2	4	1	2	1	45	143	2	2	2	1	1	5	6	1	1	1	1	1	2	1				2	1	2		2	0	3	3	1	2	1	1	3	2	2	2	2	1	1	1	1	1	2
167	DI LINH	LAM DONG	2	2	1	2	1	46	144	2	3	3	1	2	2	3	2	2	1	1	1	2	1				1	2	2	7	8	0	3	3	1	2	1	2	1	2	2	2	2	2	1	2	1	1	2
168	DI LINH	LAM DONG	2	2	2	2	1	62	153	2	2	2	2	2	1	1	2	2	1	1	1	2	1				2	1	1				1	1	1	1	1	1	1	1	2	2	3	2	1	2	1	1	2
169	DI LINH	LAM DONG	2	3	1	2	1	57	150	2	2	2	2	1	1	10	1	1	1	1	1	2	1				2	1	1				2	1	1	1	1	1	2	2	2	2	2	1	1	2	1	1	2
170	DI LINH	LAM DONG	2	3	1	2	3	53	145	2	3	2	1	2	4	1	2	2	2	1	1	2	1				2	1	2	7	6	0	3	3	1	2	1	1	1	3	3	3	3	1	1	3	1	1	2
171	DI LINH	LAM DONG	2	3	1	2	7	53	144	2	2	2	2	2	1	1	2	2	1	1	1	2	1				2	1	2		7	0	3	3	1	2	1	2	1	2	2	2	1	1	1	3	1	1	1
172	DI LINH	LAM DONG	2	4	1	2	1	54	155	2	2	2	2	1	2	6	1	1	1	1	1	2	1				2	1	1				2	1	1	1	1	1	2	1	2	2	1	1	2	1	1	1	2
173	DI LINH	LAM DONG	2	4	1	2	1	64	160	2	2	1	2	1	1	10	1	1	1	2	1	2	1				2	1	2		6	0	3	3	1	2	1	1	1	2	2	2	2	2	1	2	1	1	2
174	DI LINH	LAM DONG	2	3	1	1	1	55	155	2	2	2	2	2	2	3	1	2	1	1	1	2	1				1	1	2		6	0	3	3	1	2	1	1	3	2	2	2	1	1	1	2	1	1	1
175	DI LINH	LAM DONG	2	3	1	2	1	41	148	2	2	2	2	2	1	4	1	2	1	1	1	2	1				2	1	1				1	1	1	2	1	2	1	2	1	2	2	1	2	2	1	1	2
176	DI LINH	LAM DONG	2	2	2	2	1	48	147	2	2	2	3	2	2	10	2	2	1	1	1	2	1				2	2	1				3	3	1	2	1	1	2	2	2	2	2	1	1	2	1	1	2
177	DI LINH	LAM DONG	2	3	1	2	1	60	152	2	2	2	3	2	3	6	2	1	1	1	1	2	1				2	1	2	5	8	0	3	3	1	2	1	1	2	2	2	2	2	2	1	2	1	1	2
178	DI LINH	LAM DONG	2	4	1	2	1	52	153	2	2	1	2	2	5	7	2	2	1	1	1	2	1				2	2	1				2	2	1	2	1	1	1	2	1	2	2	1	1	2	1	1	2
179	DI LINH	LAM DONG	2	4	1	2	1	53	149	2	2	2	2	2	3	1	2	2	1	1	1	2	1				2	1	1				1	1	1	2	1	2	2	2	1	2	1	2	1	1	2	2	2
180	DI LINH	LAM DONG	2	4	1	2	1	59	157	2	1	2	1	1	3	10	1	1	1	1	1	2	1				2	1	2	7	8	0	3	3	1	2	2	1	2	2	2	2	2	2	1	2	1	1	2
181	DI LINH	LAM DONG	2	4	1	2	1	52	148	2	3	2	1	1	2	6	1	2	1	1	1	2	1				1	1	2	7	8	0	3	3	1	1	1	1	1	2	1	2	2	2	1	2	1	1	2
182	DI LINH	LAM DONG	2	4	1	2	2	52	149	2	3	2	2	1	3	3	2	2	1	1	1	2	1				2	2	2	7	8	0	3	3	1	2	1	1	1	2	2	2	2	2	1	2	1	1	2
183	DI LINH	LAM DONG	2	4	1	2	6	49	150	2	1	1	1	2	2	2	1	1	1	1	1	2	1				2	2	2	7	8	0	1	1	1	2	1	1	2	2	2	2	2	1	1	2	1	1	2
184	DI LINH	LAM DONG	2	5	1	2	6	51	149	2	2	2	1	1	1	7	1	1	1	1	1	2	1				2	1	1				1	1	1	2	1	1	2	2	2	2	1	1	1	2	1	1	2
185	DI LINH	LAM DONG	2	2	1	1	1	59	150	2	1	2	1	1	1	10	1	1	1	1	1	2	1				2	1	1				1	1	1	2	1	1	2	2	1	2	2	1	1	2	1	1	2
186	DI LINH	LAM DONG	2	2	1	2	1	43	147	2	2	2	2	1	2	10	1	1	1	1	1	2	1				2	1	1				1	1	1	1	1	1	2	2	2	2	2	1	1	2	1	1	2
187	DI LINH	LAM DONG	2	3	1	2	5	57	158	2	1	2	1	1	2	4	1	1	2	2	1	2	1				2	1	1				1	1	1	2	1	1	2	2	2	2	1	1	1	1	1	1	2
188	DI LINH	LAM DONG	2	3	1	2	1	57	160	2	3	2	3	1	1	4	1	1	1	1	1	2	1				2	1	1				3	3	1	2	1	1	1	1	1	2	2	2	1	2	1	1	2
189	DI LINH	LAM DONG	2	5	1	2	6	58	154	2	2	2	1	1	2	1	1	1	1	2	1	2	1				1	1	1				3	2	1	2	1	1	1	2	2	2	2	1	1	2	1	1	2
190	DI LINH	LAM DONG	2	1	2	2	5	57	151	2	3	3	3	1	3	8	2	2	1	1	1	1	1				1	2	2	7	6	0	3	3	1	2	1	1	1	2	2	1	2	1	1	2	1	1	2
191	DI LINH	LAM DONG	2	1	1	2	1	62	156	2	3	2	3	2	2	4	1	1	1	1	1	2	1				2	1	1				3	3	1	1	1	1	2	1	2	2	2	1	1	2	1	1	2
192	DI LINH	LAM DONG	2	3	1	2	1	60	151	2	1	2	1	1	2	12	1	1	2	2	1	2	1				2	1	1				2	1	1	2	1	1	2	2	2	2	1	1	1	2	3	1	1
193	DI LINH	LAM DONG	2	4	1	2	1	56	154	2	3	2	3	1	4	3	2	2	1	1	1	2	1				2	1	1				3	3	2	2	1	1	2	2	2	2	2	1	1	2	1	1	1
194	DI LINH	LAM DONG	2	1	2	2	1	58	151	3	3	2	3	2	1	3	2	2	1	1	1	2	1				2	2	2	6	8	0	3	3	1	2	1	1	2	2	2	2	2	1	1	2	1	1	2
195	DI LINH	LAM DONG	2	5	1	2	6	57	156	2	2	1	2	1	2	4	1	1	1	1	1	2	1				2	1	1				1	1	1	2	1	1	2	3	2	1	2	1	1	2	1	1	2
196	DI LINH	LAM DONG	2	4	1	2	1	50	150	2	2	2	2	1	1	10	2	2	1	1	1	2	1				2	1	1				1	1	1	2	1	2	2	2	1	2	2	2	1	3	3	1	2
197	DI LINH	LAM DONG	2	4	1	2	1	62	155	2	1	1	1	1	1	5	1	1	1	1	1	2	1				2	1	1				1	2	1	2	1	2	2	2	1	2	2	1	1	1	1	1	2
198	DI LINH	LAM DONG	2	4	1	2	2	46	151	2	3	2	2	1	3	3	1	1	1	1	1	2	1				1	2	2	7	9	0	3	3	1	2	1	1	1	2	2	2	2	2	1	2	1	1	2
199	DI LINH	LAM DONG	2	3	1	1		77	172	2	2	2	1	2	2	4	1	1	1	1	1	2	1				1	1	1				3	3	1	2	1	1	1	3	1	1	2	2	1	2	1	1	2
200	DI LINH	LAM DONG	2	3	1	2	1	48	146	2	2	1	1	1	1	10	1	1	1	1	1	2	1				2	1	1				3	3	1	2	1	1	2	2	2	2	2	2	2	2	1	1	2
201	DI LINH	LAM DONG	2	5	1	2	6	46	145	2	2	2	2	1	1	12	1	1	1	1	1	2	1				2	1	1				3	3	1	2	1	1	1	2	2	2	2	2	1	2	1	1	2
202	HUONG THUY	TT HUE	1	4	1	2	6	52	159	2	2	1	1	1	2	10	1	2	1	1	1	2	1				2	1	1				1	1	1	2	1	2	2	2	2	2	2	1	1	2	1	2	2
203	HUONG THUY	TT HUE	1	2	1	2	1	50	155	2	2	2	2	2	1	2	1	2	1	1	1	1	1				2	1	2		3	0	3	3	1	1	1	3	3	2	2	3	2	1	1	2	1	2	2
204	HUONG THUY	TT HUE	2	4	1	2	6	54	151	2	2	2	2	2	2	1	2	1	1	1	1	2	1				2	1	2		1	0	2	3	1	2	1	1	2	2	2	2	2	1	1	2	1	1	2
205	HUONG THUY	TT HUE	1	2	1	2	1	54	156	2	1	2	3	2	1	5	2	2	1	1	1	1	1				1	1	2	3	1	0	1	3	1	2	1	1	1	3	3	1	2	1	1	2	1	2	2
206	HUONG THUY	TT HUE	2	1	1	2	6	59	150	2	2	2	1	1	3	4	2	2	1	1	1	2	1				2	2	1				1	3	1	2	1	1	2	2	2	2	2	2	1	2	1	1	2
207	HUONG THUY	TT HUE	1		1	2	6	60	162	2	2	2	2	2	2	2	2	2	1	1	1	1	2	1	4		2	1	1				3	1	1	2	1	1	1	1	2	1	1	2	1	2	1	1	2
208	HUONG THUY	TT HUE	1	3	1	2	1	66	158	2	3	2	2	1	6	7	1	1	1	1	1	1	1				2	1	2	3	6	0	3	3	1	2	1	2	1	2	2	2	1	1	1	2	1	2	1
209	HUONG THUY	TT HUE	2	2	1	2	1	63	157	2	2	2	2	1	1	22	2	2	1	1	1	2	1				2	1	2	2	1	0	3	3	1	2	1	1	1	2	2	2	2	1	1	2	1	1	2
210	HUONG THUY	TT HUE	1	2	1	2	1	59	159	1	3	2	2	2	1	7	2	2	1	1	1	1	1				2	1	2		1	0	3	3	1	1	1	1	3	2	1	2	2	1	1	2	1	2	2
211	HUONG THUY	TT HUE	1	2	1	2	1	44	157	2	2	2	2	2	1	1	2	2	1	1	1	1	1				2	2	1				1	1	1	1	1	1	1	1	1	1	2	1	1	1	1	1	1
212	HUONG THUY	TT HUE	1	2	1	2	1	48	156	2	3	3	3	2	2	1	2	2	1	1	1	1	1				2	1	2	3	8	0	3	3	1	1	1	1	2	1	1	1	2	2	1	2	1	3	3
213	HUONG THUY	TT HUE	1	1	1	2	6	54	156	2	3	3	3	1	2	10	2	1	1	1	2	2	2			500	2	1	1				1	2	1	1	1	1	1	2	2	2	2	1	1	2	1	1	1
214	HUONG THUY	TT HUE	2	2	1	2	3	62	149	2	2	2	2	2	3	7	2	2	1	1	1	2	1				1	1	1				1	1	1	2	1	1	1	2	2	3	2	1	1	2	1	1	2
215	HUONG THUY	TT HUE	2	3	1	2	1	59	148	2	2	2	2	1	1	10	2	2	1	1	1	2	1				2	2	2	4	5	0	1	1	1	2	1	1	2	2	2	2	2	2	1	1	1	1	2
216	HUONG THUY	TT HUE	1	3	1	2	1	80	162	2	2	2	2	2	3	0	2	2	1	1	1	1	1				1	2	1				2	1	1	1	1	1	2	2	2	2	2	1	1	2	1	2	2
217	HUONG THUY	TT HUE	2	2	1	2	1	70	157	2	2	2	1	1	5	12	1	2	2	1	1	2	1				2	1	1				1	2	1	1	1	1	1	2	1	2	2	1	1	2	1	1	2
218	HUONG THUY	TT HUE	1	3	1	2	1	59	148	2	2	2	2	1	3	3	2	2	1	1	1	2	2	4	2		2	1	2	6	8	0	1	3	1	1	1	1	2	3	1	1	2	2	1	2	1	3	2
219	HUONG THUY	TT HUE	1	2	1	2	6	52	149	2	3	3	3	2	5	2	2	2	1	1	1	1	1				1	2	1				3	3	1	1	1	1	3	2	2	3	2	1	1	2	1	3	3
220	HUONG THUY	TT HUE	1	4	1	2	7	54	165	2	2	2	2	2	1	10	2	2	1	1	1	2	2	3	3		2	2	2	5	0	45	1	1	1	2	1	1	2	2	2	2	2	1	1	2	1	1	2
221	HUONG THUY	TT HUE	1	2	1	2	1	50	163	2	2	2	2	2	2	0	2	2	1	1	1	1	2		5		2	1	2	2	1	0	1	1	1	1	1	1	2	2	2	2	2	1	1	3	1	1	1
222	HUONG THUY	TT HUE	2	3	1	2	1	49	150	2	2	2	1	2	1	10	2	2	1	1	1	2	1				2	2	1				2	2	1	2	1	1	2	2	2	2	2	1	1	2	1	2	2
223	HUONG THUY	TT HUE	1	5	1	2	6	68	154	2	2	2	2	1	1	0	2	2	1	1	1	2	2	1	2		1	2	2	3	3	0	1	1	1	2	1	1	2	2	1	2	2	1	1	2	1	2	2
224	HUONG THUY	TT HUE	2	3	1	2	3	49	152	2	2	2	3	1	2	0	2	2	1	1	1	2	1				2	1	1				3	3	1	2	1	1	1	2	2	2	2	1	1	2	1	1	2
225	HUONG THUY	TT HUE	2	3	1	2	3	49	150	2	2	3	3	1	1	1	2	2	1	1	1	2	1				1	2	2	7	5		3	3	1	3	3	1	3	2	2	2	2	2	1	3	1	3	3
226	HUONG THUY	TT HUE	1	4	1	2	2	49	166	2	3	3	1	1	1	3	1	1	1	1	1	1	2	3	4		1	2	2		3	0	3	1	1	2	1	1	1	2	2	2	3	1	1	2	2	2	3
227	HUONG THUY	TT HUE	2	3	1	2	1	44	154	2	2	2	2	1	1	0	2	2	1	1	1	2	1				1	1	2	2	4	0	3	3	1	2	1	1	2	2	1	2	2	1	1	2	1	1	2
228	HUONG THUY	TT HUE	2	2	1	2	5	58	157	1	1	2	1	2	2	10	2	2	1	1	1	2	1				2	1	1				3	1	1	1	1	1	1	1	2	1	2	2	1	2	1	2	2
229	HUONG THUY	TT HUE	1	3	1	2	6	54	154	2	3	3	3	3	6	2	1	1	1	1	1	2	2	1	1		2	1	1				3	3	1	3	1	3	3	2	2	2	2	1	1	2	3	3	3
230	HUONG THUY	TT HUE	2	2	1	2	2	65	162	2	2	2	2	2	2	0	2	2	1	1	1	2	1				2	1	2	7	5	0	3	2	1	2	1	1	1	2	2	2	2	1	1	2	1	1	2
231	HUONG THUY	TT HUE	2	2	1	2	5	62	144	2	2	2	1	1	1	5	1	2	1	1	1	2	1				2	1	1				3	3	1	2	1	1	1	2	2	2	2	1	1	2	1	1	2
232	HUONG THUY	TT HUE	2	2	1	2	6	42	145	2	2	3	3	1	7	0	2	2	1	1	1	2	1				2	1	2	7	3	0	2	2	1	3	1	2	1	2	2	2	2	2	1	2	1	1	2
233	HUONG THUY	TT HUE	1	2	1	2	7	49	167	1	1	2	3	2	5	3	2	2	1	1	1	2	1				2	1	1				3	3	1	1	3	1	1	3	2	2	2	1	1	3	1	2	1
234	HUONG THUY	TT HUE	2	2	1	2	6	51	151	2	2	2	2	2	1	1	1	1	1	1	1	2	1				2	1	1				3	3	1	2	3	1	3	1	1	2	2	1	1	2	1	1	3
235	HUONG THUY	TT HUE	2	2	1	2	5	47	158	2	2	2	2	1	0	0	2	2	1	1	2	2	1				2	2	1				3	3	3	3	3	3	3	3	3	3	3	3	3	3	3	3	3
236	HUONG THUY	TT HUE	2	2	1	2	6	43	140	2	3	3	3	2	1	3	1	1	1	1	1	2	1				1	2	1				3	3	1	1	1	1	3	3	3	3	2	1	1	3	3	3	3
237	HUONG THUY	TT HUE	2	2	1	2	1	55	152	2	2	2	3	1	1	1	2	2	1	1	1	2	1				2	1	2	6	6	0	1	3	1	3	1	1	1	2	2	2	2	1	1	2	1	1	2
238	HUONG THUY	TT HUE	2	1	1	2	6	55	148	2	2	3	3	1	1	1	2	2	1	1	1	2	1				2	1	1				3	3	3	3	3	3	3	3	3	3	3	3	3	3	3	3	3
239	HUONG THUY	TT HUE	2	4	1	2	6	46	146	2	2	1	1	2	1	0	2	2	1	1	1	2	1				1	2	1				2	1	1	1	1	1	1	2	2	2	2	1	1	2	1	1	2
240	HUONG THUY	TT HUE	2	2	1	2	5	70	163	1	2	1	2	1	1	2	1	2	1	2	1	2	1				2	1	2	7	0	30	3	3	1	1	1	1	1	1	1	2	2	2	1	2	1	1	1
241	HUONG THUY	TT HUE	2	4	1	2	5	51	162	3	3	3	3	3	5	7	2	2	1	1	2	2	1				2	2	1				3	3	3	3	3	3	3	3	3	3	3	3	3	3	3	3	3
242	HUONG THUY	TT HUE	2	4	1	2	3	57	157	2	2	3	3	1	2	4	2	2	2	1	1	2	1				1	2	1				3	2	1	1	3	1	3	2	3	2	2	1	1	2	1	2	2
243	HUONG THUY	TT HUE	2	4	1	2	5	52	151	2	3	3	3	2	1	0	2	2	1	1	2	2	1				2	2	1				3	3	3	3	3	3	3	3	3	3	3	3	3	3	3	3	3
244	HUONG THUY	TT HUE	2	3	1	1	6	49	148	2	2	3	3	1	4	8	2	2	1	1	1	2	1				2	2	2	7	2	0	3	3	1	3	3	1	2	3	3	3	2	1	1	3	3	3	3
245	HUONG THUY	TT HUE	1	3	1	2	2	59	166	2	2	3	3	2	1	5	2	2	1	1	1	2	2	3	2		2	1	2	7	8	0	3	3	3	3	3	3	3	3	3	3	3	3	3	1	3	3	3
246	HUONG THUY	TT HUE	2	3	1	2	5	54	155	2	3	3	3	1	5	2	1	2	1	1	1	2	1				2	2	2	7	4	0	3	3	1	1	3	3	1	2	1	3	2	2	1	2	1	1	2
247	HUONG THUY	TT HUE	1	3	1	2	1	59	168	2	2	2	2	1	2	8	2	2	1	1	2	2	2	14	2		2	1	2	7	7	0	1	1	1	1	1	1	3	1	2	1	2	2	1	2	1	1	2
248	HUONG THUY	TT HUE	2	5	1	2	3	62	154	2	3	3	1	1	5	20	1	1	1	1	1	2	2	1	2		1	2	2	7	0	30	1	1	1	2	1	2	2	2	2	2	2	2	1	2	1	1	2
249	HUONG THUY	TT HUE	1	5	1	2	4	64	165	3	3	3	3	3	5	7	2	2	1	1	2	2	1				2	2	1				3	3	3	3	3	3	3	3	3	3	3	3	3	3	3	3	3
250	HUONG THUY	TT HUE	1	4	1	2	1	58	165	3	3	3	3	3	5	7	2	2	1	1	2	2	1				2	2	1				3	3	3	3	3	3	3	3	3	3	3	3	3	3	3	3	3
251	HUONG THUY	TT HUE	1	3	1	2	6	53	155	2	2	1	3	1	1	10	2	2	1	1	1	1	2	3	2		2	2	1				1	1	1	2	1	1	2	2	2	1	2	2	1	2	1	1	2
252	HUONG THUY	TT HUE	1	4	1	2	6	66	157	2	2	2	1	1	4	1	2	2	1	1	1	1	1				2	1	1				1	1	1	2	1	2	2	2	2	1	1	1	1	1	2	1	2
253	HUONG THUY	TT HUE	1	3	1	2	6	52	160	2	2	2	2	1	5	3	1	1	1	1	1	1	2	1	3		2	2	2		0	30	3	1	1	2	1	1	1	2	2	2	2	1	1	1	1	1	2
254	HUONG THUY	TT HUE	2	2	1	2	5	42	142	3	3	3	3	3	5	7	2	2	1	1	2	2	1				2	2	1				3	3	3	3	3	3	3	3	3	3	3	3	3	3	3	3	3
255	HUONG THUY	TT HUE	1	3	1	2	7	41	158	2	2	2	2	2	2	1	1	2	1	1	1	1	1				2	1	2	6	7	0	3	3	3	3	1	1	3	1	3	3	2	1	1	2	1	3	2
256	HUONG THUY	TT HUE	2	4	1	2	4	53	145	3	3	3	3	3	5	7	2	2	1	1	2	2	1				2	2	1				3	3	3	3	3	3	3	3	3	3	3	3	3	3	3	3	3
257	HUONG THUY	TT HUE	2	3	1	2	3	44	140	2	2	2	1	3	2	3	2	2	1	1	1	2	1				2	1	1				3	3	2	1	3	3	3	3	3	3	3	1	1	3	1	3	2
258	HUONG THUY	TT HUE	2	2	1	2	5	57	152	2	2	2	2	1	2	0	1	1	1	1	1	2	1				2	1	1				3	3	3	3	3	3	3	3	3	3	3	3	3	3	3	3	3
259	HUONG THUY	TT HUE	2	2	1	2	3	40	145	2	2	1	2	1	2	1	2	2	1	1	1	1	1				2	2	2	7	10	0	1	1	2	2	2	3	1	2	1	3	3	3	3	2	1	3	3
260	HUONG THUY	TT HUE	2	4	1	2	3	70	158	2	2	2	2	2	3	4	2	2	1	1	1	2	1				2	2	2	7	4	0	3	2	1	1	1	3	1	3	3	2	2	1	1	2	1	2	2
261	HUONG THUY	TT HUE	2	2	1	2	6	54	148	2	1	2	1	2	5	1	2	2	1	1	1	2	1				2	1	1				3	3	1	3	3	1	1	1	2	2	2	1	1	2	1	1	2
262	HUONG THUY	TT HUE	2	2	1	2	6	60	152	1	1	3	1	1	5	21	1	1	2	2	1	2	1				2	2	1				3	3	1	2	1	1	1	2	2	2	2	1	1	2	1	1	2
263	HUONG THUY	TT HUE	2	3	1	2	5	34	140	3	3	3	3	3	5	7	2	2	1	1	2	2	1				2	2	1				3	3	3	3	3	3	3	3	3	3	3	3	3	3	3	3	3
264	HUONG THUY	TT HUE	2	1	1	2	1	44	152	2	2	1	1	2	2	7	2	2	1	1	2	2	1				2	2	1				3	3	3	3	3	3	3	3	3	3	3	3	3	3	3	3	3
265	HUONG THUY	TT HUE	1	4	1	2	6	67	162	2	1	2	1	3	5	4	1	1	1	1	1	1	2	14	0	100	2	2	1				3	3	3	3	3	3	3	3	3	3	3	3	3	3	3	3	3
266	HUONG THUY	TT HUE	2	2	1	2	6	45	147	2	1	2	2	2	2	2	2	2	1	1	1	2	1				2	1	1				3	3	1	2	1	1	2	2	2	3	3	3	3	3	3	3	3
267	HUONG THUY	TT HUE	1	3	1	2	6	54	155	2	2	2	1	2	5	1	2	2	1	1	1	2	2	14		20	2	1	1				1	1	1	1	1	1	1	3	2	2	2	2	1	2	1	2	2
268	HUONG THUY	TT HUE	2	2	1	2	5	44	141	2	2	2	2	3	1	0	2	2	1	1	1	2	1				2	1	2	7	5	0	3	3	3	3	3	3	3	3	3	3	3	3	3	3	3	3	3
269	HUONG THUY	TT HUE	2	2	1	1	6	56	148	1	1	1	1	1	2	20	1	1	1	1	1	2	1				2	1	1				1	3	1	2	1	1	1	2	2	2	2	2	1	2	1	2	2
270	HUONG THUY	TT HUE	1	3	1	2	1	51	152	2	2	2	2	2	2	1	2	2	1	1	1	2	1				2	2	2	1	5	0	3	1	3	1	2	1	1	3	1	1	1	1	1	2	1	3	2
271	HUONG THUY	TT HUE	2	1	1	2	1	48	153	2	2	2	2	2	2	0	2	2	1	1	1	2	1				2	2	1				3	3	1	1	1	1	1	2	1	2	2	2	1	2	1	1	2
272	HUONG THUY	TT HUE	2	3	1	2	3	52	152	2	2	2	3	1	3	5	1	1	1	1	1	2	1				2	1	2	7	8	0	1	1	1	2	1	1	2	2	3	2	2	1	1	2	1	3	2
273	HUONG THUY	TT HUE	2	4	1	2	6	48	148	3	3	3	3	3	5	7	2	2	1	1	2	2	1				2	2	1				3	3	3	3	3	3	3	3	3	3	3	3	3	3	3	3	3
274	HUONG THUY	TT HUE	2	4	1	2	6	60	156	2	2	2	2	2	1	0	1	1	1	1	2	2	1				2	2	1				3	3	3	3	3	3	3	3	3	3	3	3	3	3	3	3	3
275	HUONG THUY	TT HUE	2	5	1	2	6	55	157	2	3	3	3	1	6	0	2	2	1	1	1	2	1				2	1	2		3	0	2	2	1	3	1	1	2	1	2	2	2	1	1	2	1	1	2
276	HUONG THUY	TT HUE	2	3	1	2	5	59	155	3	3	3	3	3	5	7	2	2	1	1	2	2	1				2	2	1				3	3	3	3	3	3	3	3	3	3	3	3	3	3	3	3	3
277	HUONG THUY	TT HUE	2	1	1	1	6	47	155	2	3	2	2	2	1	6	2	2	1	2	1	2	1				2	2	1				1	3	1	1	1	1	3	2	1	2	2	1	1	2	1	1	2
278	HUONG THUY	TT HUE	2	5	1	2	6	51	145	2	2	2	1	2	2	3	2	2	1	1	1	1	1				1	1	2		0	30	3	2	1	1	1	1	2	2	2	2	2	2	1	2	1	1	2
279	HUONG THUY	TT HUE	2	3	1	2	3	53	145	2	2	2	2	2	1	0	2	2	1	1	2	2	1				2	2	1				3	1	1	2	2	2	2	2	1	2	2	1	1	2	1	1	2
280	HUONG THUY	TT HUE	2	4	1	2	6	57	155	1	2	2	1	1	1	10	1	1	1	1	1	2	1				2	2	2	7	1	0	3	3	2	1	1	1	2	1	2	2	2	1	1	2	1	1	2
281	HUONG THUY	TT HUE	1	3	1	2	1	60	155	2	2	2	2	2	5	2	2	2	1	1	1	2	1				2	1	2	1			3	3	1	2	1	3	1	3	1	2	2	1	1	3	1	1	2
282	HUONG THUY	TT HUE	1	3	1	2	2	51	152	1	2	3	1	1	1	10	1	1	1	1	1	2	1				2	1	2		4	0	1	1	1	1	1	1	2	2	2	2	2	2	1	2	1	2	2
283	HUONG THUY	TT HUE	2	2	1	2	1	65	160	2	2	1	1	2	5	7	1	1	1	1	1	2	1				2	1	2	7	2	0	2	2	1	1	1	1	1	2	2	2	2	1	1	2	1	1	2
284	HUONG THUY	TT HUE	2	2	1	2	5	56	151	2	2	3	3	1	2	5	2	2	1	1	1	2	1				1	2	2	7	2	0	1	1	1	2	1	1	2	2	3	2	2	1	1	2	1	1	2
285	HUONG THUY	TT HUE	2	2	1	2	1	58	150	2	2	2	1	1	2	6	2	2	1	1	1	2	1				1	1	2	3	4	0	2	2	1	1	1	1	1	1	2	2	2	1	1	2	1	1	2
286	HUONG THUY	TT HUE	2	2	1	2	5	59	158	2	2	1	2	1	1	10	1	1	1	1	1	2	1				2	1	2	3	0	30	3	3	1	1	1	1	1	3	3	2	2	2	1	2	1	1	2
287	HUONG THUY	TT HUE	1	3	1	2	1	80	173	2	2	2	1	2	2	10	1	2	1	1	1	2	1				2	2	1				3	3	1	2	1	1	3	2	2	2	2	1	1	2	2	1	2
288	HUONG THUY	TT HUE	1	3	1	2	1	55	152	2	1	2	3	1	5	6	2	2	1	1	1	2	2	2	1		2	1	2	7	1	0	3	3	1	2	1	1	2	2	2	2	2	1	1	2	1	1	2
289	HUONG THUY	TT HUE	1	4	1	2	7	54	161	1	2	2	2	2	5	20	2	2	1	1	1	1	1				2	2	1				1	3	1	2	1	2	3	2	1	2	2	1	1	2	2	1	1
290	HUONG THUY	TT HUE	1	3	1	2	1	66	172	2	2	2	2	1	1	2	1	1	1	1	1	2	2	2	8		2	1	2	7	8	0	3	3	1	2	1	1	2	2	2	2	2	1	1	2	1	1	2
291	HUONG THUY	TT HUE	1	2	1	2	7	66	169	2	2	2	2	2	1	4	2	2	1	1	1	1	2	2	6		2	2	1				3	3	1	2	1	2	2	3	2	2	2	1	3	1	3	3	3
292	HUONG THUY	TT HUE	1	3	1	2	1	58	168	2	3	3	3	1	6	2	2	2	1	1	1	1	1				2	2	2	2	2	0	3	3	1	3	1	1	3	1	3	2	2	1	1	2	3	1	2
293	HUONG THUY	TT HUE	1	3	1	2	6	77	172	2	2	2	2	2	1	5	1	1	1	1	1	2	1				2	1	2	7	3	0	1	1	1	2	1	1	1	2	1	2	2	1	1	2	1	1	2
294	HUONG THUY	TT HUE	1	3	1	2	3	76	166	2	2	2	2	2	1	1	2	2	1	1	1	2	1				2	2	1				3	3	2	1	2	1	1	2	1	2	2	1	1	2	1	1	1
295	HUONG THUY	TT HUE	2	2	1	2	6	39	142	2	2	2	2	2	3	5	1	1	2	1	1	1	1				2	2	1				3	3	1	2	3	2	2	3	2	2	2	1	3	3	1	1	1
296	HUONG THUY	TT HUE	1	3	1	2	1	56	156	2	2	2	2	2	3	2	2	2	1	1	1	1	2	3	4		2	1	2	7	3	0	3	3	1	2	1	2	2	2	3	3	2	3	1	2	3	3	3
297	HUONG THUY	TT HUE	1	2	1	2	6	48	165	2	2	2	2	1	3	7	2	2	1	1	2	1	2		1		1	2	2	7	6	0	3	3	1	2	1	1	2	1	1	2	2	2	1	1	1	1	2
298	HUONG THUY	TT HUE	2	2	1	2	5	57	156	2	3	2	2	1	5	2	2	2	1	1	1	2	1				2	1	1				3	3	1	3	1	3	3	3	3	2	2	1	1	2	1	2	1
299	HUONG THUY	TT HUE	2	2	1	2	1	56	148	2	1	2	2	1	1	15	1	1	2	1	1	2	1				2	1	2	7	7	0	1	3	1	2	1	1	3	1	2	2	2	1	1	2	1	1	2
300	HUONG THUY	TT HUE	1	1	1	2	1	48	159	2	3	2	3	1	2	2	2	2	1	1	1	1	1				1	2	2	7	2	0	3	3	1	2	1	1	1	3	2	1	2	2	1	2	1	3	1
301	HUONG THUY	TT HUE	2	3	1	2	6	68	145	2	2	2	1	2	1	12	2	2	1	1	1	2	1				2	2	2	7	0	30	1	3	1	2	1	1	2	2	2	2	2	1	1	2	1	2	2
302	HUONG THUY	TT HUE	1	4	1	2	6	58	167	2	2	2	2	2	5	20	2	2	1	1	1	1	1				2	1	1				2	2	1	3	1	2	1	2	2	2	2	1	1	2	1	2	2
303	HUONG THUY	TT HUE	2	2	1	1	1	66	158	2	2	1	2	1	1	13	2	2	1	1	1	1	1				2	1	1				3	3	1	2	1	1	1	1	2	2	2	1	1	2	1	1	2
304	HUONG THUY	TT HUE	1	3	1	2	1	75	167	2	2	3	3	1	1	2	2	2	1	1	1	2	2	5	4		2	1	2	7	8	0	3	3	1	2	1	3	2	2	2	2	2	1	1	2	1	1	2
305	HUONG THUY	TT HUE	2	2	1	2	3	52	151	2	2	2	2	1	3	2	2	2	1	1	1	2	1				2	1	2	7	0	30	1	1	1	2	1	1	1	1	1	2	2	1	1	2	1	1	1
306	HUONG THUY	TT HUE	2	2	1	2	5	54	146	2	2	3	2	1	2	2	2	2	1	1	1	2	1				1	2	2	2	1	0	3	3	1	2	1	1	3	1	1	2	2	1	1	2	1	1	2
307	HUONG THUY	TT HUE	2		2	1	2	48	158	2	2	2	2	2	1	9	2	2	1	1	1	2	1				2	1	1				3	3	1	1	1	1	1	2	2	2	2	1	1	3	3	3	3
308	HUONG THUY	TT HUE	2	2	1	2	5	61	161	1	2	2	2	1	3	10	2	2	1	1	1	2	1				2	1	2	7	3	0	3	3	1	2	1	1	3	2	3	3	2	1	1	3	1	1	2
309	HUONG THUY	TT HUE	1	4	1	2	6	67	175	1	2	2	3	2	1	1	1	1	1	1	1	2	1				2	2	2	1	1	0	2	2	1	2	2	2	1	2	1	2	2	1	1	2	1	2	2
310	HUONG THUY	TT HUE	1	2	1	2	1	63	161	2	2	3	3	1	3	4	2	2	1	1	1	1	2	7	2		2	1	2	4	6	0	1	1	1	2	1	1	2	2	2	2	2	2	1	2	1	1	1
311	HUONG THUY	TT HUE	2	4	1	2	6	45	145	2	2	2	2	1	2	2	1	2	1	1	1	2	1				2	1	1				1	1	1	2	3	1	2	2	2	2	2	1	1	2	1	1	2
312	HUONG THUY	TT HUE	2	5	1	2	6	42	152	2	3	2	2	1	3	3	1	2	1	1	1	2	1				2	1	1				3	3	1	2	1	2	2	2	2	2	1	1	1	2	1	1	2
313	HUONG THUY	TT HUE	1	5	1	2	6	52	159	2	2	2	2	2	2	11	1	2	1	1	1	2	2	6	1		2	2	2	5	0	30	1	1	1	2	1	1	2	1	2	2	1	1	1	2	1	2	2
314	HUONG THUY	TT HUE	1	1	1	1	6	60	155	2	2	2	3	1	5	4	2	2	1	1	1	1	1				2	1	1				3	3	3	3	3	3	1	2	3	1	2	1	1	2	3	3	3
315	HUONG THUY	TT HUE	2	2	1	2	5	46	141	2	2	2	3	1	2	4	2	2	1	1	1	2	1				2	1	1				3	3	1	2	1	1	3	2	2	2	3	3	3	3	3	3	2
316	HUONG THUY	TT HUE	1	3	1	2	6	61	159	1	2	2	2	1	5	7	2	2	1	1	1	2	1				1	2	2	3	6	0	3	3	1	1	1	1	1	3	3	3	2	3	1	3	3	3	2
317	HUONG THUY	TT HUE	2	1	1	2	6	53	147	2	1	2	2	1	1	6	1	2	2	2	1	2	1				2	1	1				1	1	1	3	1	1	1	2	3	2	2	1	1	2	1	3	3
318	HUONG THUY	TT HUE	2	3	1	2	5	53	150	2	2	2	2	1	1	5	2	2	1	1	1	2	1				2	1	1				3	3	1	2	3	2	2	2	2	2	2	1	1	2	1	1	2
319	HUONG THUY	TT HUE	2	2	1	2	5	66	153	2	2	2	1	2	1	5	2	2	1	1	1	2	1				2	1	2	7	2	0	1	3	1	1	2	1	2	2	1	2	2	2	1	2	1	2	2
320	HUONG THUY	TT HUE	2	3	1	2	6	48	147	2	2	2	2	2	5	4	2	2	1	1	1	1	1				2	1	2		0	30	3	3	1	1	1	1	2	1	2	2	2	1	1	2	1	1	2
321	HUONG THUY	TT HUE	2	5	1	2	6	50	143	2	3	3	1	2	2	6	1	1	1	1	1	2	1				2	2	2	7	0	30	3	3	1	1	1	1	2	2	2	2	2	1	1	2	1	1	2
322	HUONG THUY	TT HUE	1	4	1	2	6	66	159	2	2	2	2	1	1	20	2	2	1	1	1	2	1				1	2	2		0	30	3	3	1	2	1	1	1	1	2	1	1	1	1	3	3	3	3
323	HUONG THUY	TT HUE	2	4	1	2	5	55	150	2	2	1	2	2	5	6	2	2	1	1	1	2	1				2	2	1				3	3	1	2	3	2	2	2	2	2	2	1	1	2	1	1	1
324	HUONG THUY	TT HUE	2	2	1	2	3	47	144	2	2	2	2	1	3	5	2	2	1	1	1	2	1				1	1	2	3	0	30	3	1	1	1	1	1	1	3	3	2	2	1	1	2	1	1	2
325	HUONG THUY	TT HUE	1	4	1	2	7	61	167	2	2	2	2	2	1	7	2	2	1	1	1	2	2	4	3	100	1	1	2	4	8	0	1	3	1	1	1	1	1	2	2	2	2	1	1	2	1	1	2
326	HUONG THUY	TT HUE	2	4	1	2	5	41	148	2	2	2	3	2	5	6	2	2	1	1	1	2	1				1	1	2	3	0	30	3	3	1	2	1	1	2	2	2	2	2	1	1	2	1	1	2
327	HUONG THUY	TT HUE	2	4	1	2	5	50	150	2	2	2	1	1	5	7	2	2	1	1	1	2	1				1	1	2	7	0	30	3	3	1	1	3	1	2	2	2	2	2	1	1	2	1	1	2
328	HUONG THUY	TT HUE	2	1	1	1	5	35	144	2	2	1	3	3	2	10	2	1	1	1	1	2	1				2	2	2		0	30	1	1	1	1	3	1	1	3	1	1	2	2	1	2	1	3	2
329	HUONG THUY	TT HUE	1	4	1	2	6	54	164	2	2	2	2	2	2	3	2	2	1	1	1	2	2	1	5		2	1	1				3	1	1	1	1	1	1	2	2	2	2	1	1	1	1	1	2
330	HUONG THUY	TT HUE	1	3	1	2	6	75	174	2	1	2	3	3	4	2	2	2	1	1	1	2	1				2	2	2	3	0	30	3	3	1	1	2	1	1	2	2	2	2	2	1	1	2	1	1
331	HUONG THUY	TT HUE	2	2	1	1	6	46	142	2	2	2	2	2	1	5	2	2	1	1	1	2	1				2	1	1				3	3	1	3	1	1	1	2	2	2	3	3	1	3	3	3	3
332	HUONG THUY	TT HUE	2	5	1	2	6	62	153	2	2	2	2	2	1	20	1	1	1	1	1	2	1				2	1	1				1	1	1	2	1	1	2	2	2	2	2	1	1	2	1	2	2
333	HUONG THUY	TT HUE	1	4	1	2	6	80	177	2	2	1	2	2	2	4	1	1	1	1	1	2	2	3		250	2	1	1				1	1	1	2	1	1	1	2	2	2	2	1	1	2	3	3	2
334	HUONG THUY	TT HUE	1	3	1	2	4	64	165	2	2	1	1	1	1	10	1	1	1	1	1	2	2	14		300	2	1	2	7	0	30	3	3	1	2	1	3	1	2	2	2	1	1	1	2	1	1	2
335	HUONG THUY	TT HUE	2	3	1	2	3	55	152	2	2	2	2	2	1	2	1	1	1	1	1	2	1				1	2	1				2	2	1	2	1	1	2	3	2	2	2	1	1	2	1	1	2
336	HUONG THUY	TT HUE	2	1	1	2	6	41	151	1	2	2	2	2	2	20	2	2	2	2	1	2	1				2	2	1				3	1	1	2	1	1	2	2	2	2	3	3	3	3	1	3	2
337	HUONG THUY	TT HUE	2	4	1	2	5	55	155	2	2	2	1	2	0	2	2	2	1	1	1	2	1				1	2	2		0	30	1	1	1	2	1	1	1	2	2	2	2	1	1	2	1	1	2
338	HUONG THUY	TT HUE	1	4	1	2	6	60	166	2	2	3	2	2	7	6	2	2	1	1	1	1	1				1	1	1				1	1	1	2	1	1	3	2	2	1	2	2	1	2	1	2	2
339	HUONG THUY	TT HUE	1	4	1	1	6	61	167	2	2	1	3	2	2	1	1	1	1	1	1	2	2	1	7		1	1	1				1	1	1	1	1	1	1	2	2	2	2	1	1	2	1	1	2
340	HUONG THUY	TT HUE	2	2	1	2	6	47	148	2	2	2	2	2	5	7	2	2	1	1	1	2	1				2	1	1				3	3	3	3	3	3	3	3	3	3	3	3	3	3	3	3	3
341	HUONG THUY	TT HUE	2	5	1	2	6	62	156	2	2	2	1	2	5	10	2	2	1	1	1	2	1				2	1	1				1	1	1	2	1	1	1	1	1	2	2	1	1	2	1	1	2
342	HUONG THUY	TT HUE	1	4	1	2	6	43	161	2	2	2	2	2	5	1	2	2	1	1	1	1	2	2	2		1	1	2	7	2	0	1	1	3	1	2	1	1	2	1	2	2	1	1	1	1	1	2
343	HUONG THUY	TT HUE	1	3	1	2	7	64	169	2	2	2	2	2	0	1	1	1	1	1	1	1	2	6	3		2	2	1				3	3	3	3	3	3	1	1	1	3	3	3	3	3	3	3	3
344	HUONG THUY	TT HUE	2	2	1	2	3	47	147	2	3	2	2	2	5	1	1	1	1	4	1	2	1				2	1	2	3	3	0	1	3	1	1	1	1	3	3	1	1	2	1	1	2	1	1	2
345	HUONG THUY	TT HUE	2	4	1	2	6	73	158	2	1	1	1	2	1	16	1	1	2	2	1	2	1				2	1	1				1	1	1	2	1	1	2	2	1	2	2	1	1	2	1	1	1
346	HUONG THUY	TT HUE	2	1	1	2	5	62	155	2	2	2	2	1	1	3	2	2	1	1	1	2	1				2	1	2	7	2	0	1	2	1	2	1	1	1	2	2	2	2	1	1	2	1	1	2
347	HUONG THUY	TT HUE	1	4	1	2	6	54	167	2	2	2	2	2	0	7	1	1	1	1	1	2	2		3		1	1	1				2	1	1	1	1	1	2	1	1	2	2	1	1	2	2	2	3
348	HUONG THUY	TT HUE	1	5	1	2	6	72	156	2	2	2	1	1	2	2	1	1	1	1	1	1	2	9		100	1	1	2	3	1	0	1	1	1	2	1	2	2	2	2	2	2	1	1	2	1	1	2
349	HUONG THUY	TT HUE	1	2	1	2	1	55	158	2	2	2	2	2	2	2	2	2	1	1	1	1	1				1	2	1				3	1	1	2	1	1	2	2	3	2	2	1	1	2	1	2	1
350	HUONG THUY	TT HUE	1	3	1	2	3	53	163	2	2	2	2	1	1	7	2	2	1	1	1	2	1				2	2	1				1	3	1	2	1	1	1	2	2	2	2	1	1	2	1	1	2
351	HUONG THUY	TT HUE	2	1	1	2	6	47	146	2	2	2	3	2	0	3	2	2	1	1	1	2	1				2	1	1				3	3	1	2	1	3	2	1	2	2	2	1	1	2	3	3	3
352	HUONG THUY	TT HUE	1	5	1	2	4	65	170	2	2	2	3	1	3	2	1	2	1	1	1	1	2	5	5		1	2	1				1	1	1	2	1	1	2	2	2	2	1	2	1	2	1	1	2
353	HUONG THUY	TT HUE	1	2	1	2	7	59	163	1	2	2	2	1	2	6	2	2	3	3	1	1	2	14	3		2	1	2	7	10	0	1	1	1	1	1	1	2	2	1	1	1	2	1	1	1	1	3
354	HUONG THUY	TT HUE	1	4	1	2	6	72	170	2	2	2	1	2	2	2	2	2	1	1	1	1	2		2		1	1	1				3	1	1	1	2	2	2	2	1	2	2	1	1	3	1	1	1
355	HUONG THUY	TT HUE	1	3	1	2	6	69	164	2	2	2	3	1	3	1	2	1	1	1	1	2	2	7	2		2	2	2	7	5	0	3	3	1	2	1	1	1	2	1	2	2	2	1	2	1	1	2
356	HUONG THUY	TT HUE	1	2	1	2	1	56	167	1	2	2	2	2	1	7	2	2	1	1	1	2	1				1	1	2		6	0	3	3	1	2	1	1	2	1	2	2	2	1	1	2	1	1	1
357	HUONG THUY	TT HUE	2	4	1	2	3	67	163	2	1	1	1	1	5	2	2	2	1	1	1	2	1				2	1	2	2	0	30	3	3	1	2	1	1	1	2	3	2	2	1	1	2	1	1	3
358	HUONG THUY	TT HUE	2	2	1	2	6	48	148	3	3	3	3	3	5	7	2	2	1	1	2	2	1				2	2	1				3	3	3	3	3	3	3	3	3	3	3	3	3	3	3	3	3
359	HUONG THUY	TT HUE	2	4	1	2	2	50	147	2	2	2	2	2	5	1	1	2	1	1	1	2	1				1	1	2		0	30	3	1	1	2	1	1	2	2	2	2	2	1	1	1	2	2	2
360	HUONG THUY	TT HUE	1	3	1	2	6	64	156	2	2	2	2	3	3	22	2	2	1	1	1	2	2	2		200	1	1	1				3	3	1	2	1	1	2	2	2	2	2	1	1	2	1	1	2
361	HUONG THUY	TT HUE	2	2	1	2	6	36	143	2	3	2	1	3	3	5	2	1	1	1	1	2	1				2	2	1				3	3	3	3	3	3	3	3	3	3	2	1	1	2	1	1	3
362	HUONG THUY	TT HUE	2	2	1	2	3	46	155	2	2	3	3	2	3	6	2	2	1	1	1	2	1				2	2	1				3	3	1	2	1	2	3	2	2	3	2	1	1	2	1	3	2
363	HUONG THUY	TT HUE	1	4	1	2	6	55	156	2	2	2	1	1	1	10	1	1	2	1	1	2	2		4		2	2	1				1	1	1	2	1	1	1	2	1	2	2	1	1	2	1	1	2
364	HUONG THUY	TT HUE	2	3	1	2	6	56	154	2	2	2	2	2	1	1	1	1	1	1	1	2	1				2	1	1				3	1	1	2	1	1	2	2	2	2	2	1	1	2	1	1	2
365	HUONG THUY	TT HUE	2	5	1	2	6	66	158	2	1	2	1	2	7	10	1	1	1	1	1	2	1				2	1	1				1	3	1	2	1	1	1	2	2	2	2	1	1	2	1	1	2
366	HUONG THUY	TT HUE	2	2	1	2	6	54	155	2	1	2	1	2	5	2	1	1	1	1	1	2	1				1	1	2		5	0	3	3	2	1	1	1	1	1	1	2	2	1	1	2	3	3	3
367	HUONG THUY	TT HUE	1	3	1	2	2	50	155	2	2	2	2	2	5	3	2	2	1	1	1	1	2	7	3		2	2	2	7	8	0	3	1	1	2	1	1	1	1	3	3	2	2	1	2	1	2	2
368	HUONG THUY	TT HUE	2	2	1	2	6	46	149	2	2	1	1	1	2	4	1	1	1	1	1	2	1				2	1	2	7	0	30	1	3	1	2	1	1	2	2	2	2	2	1	1	2	1	1	2
369	HUONG THUY	TT HUE	2	3	1	2	1	61	159	2	2	2	2	2	5	6	2	2	1	1	1	2	1				1	2	2		2	0	3	1	1	2	1	1	1	2	1	1	2	1	1	2	1	1	2
370	HUONG THUY	TT HUE	2	2	1	2	5	69	162	2	3	3	3	1	2	0	2	2	1	1	2	2	1				2	2	1				3	3	3	3	3	3	3	3	3	3	3	3	3	3	3	3	3
371	HUONG THUY	TT HUE	2	2	1	2	1	56	148	2	2	2	1	2	3	4	2	2	1	1	1	2	1				1	1	2	3	10	0	3	1	1	1	3	2	3	3	3	2	2	1	1	2	1	1	2
372	HUONG THUY	TT HUE	2	1	1	1	7	65	148	2	2	2	2	2	2	15	1	1	1	1	1	2	1				2	2	2	4	2	0	1	3	1	3	1	1	3	2	2	2	2	2	1	2	1	1	3
373	HUONG THUY	TT HUE	2	5	1	2	4	60	162	2	2	2	2	2	2	4	1	1	1	3	1	2	1				1	1	1				1	1	1	2	1	2	2	2	2	2	2	2	1	2	1	1	2
374	HUONG THUY	TT HUE	1	4	1	2	3	76	163	2	2	3	1	1	1	2	2	2	1	2	1	1	1				2	1	1				1	1	1	2	1	1	1	2	2	2	2	1	1	2	3	1	2
375	HUONG THUY	TT HUE	2	2	1	2	1	53	154	2	2	2	2	2	3	4	2	2	1	1	1	2	1				2	1	2	3	3	0	3	3	1	1	1	1	1	1	2	2	2	1	1	2	1	1	2
376	HUONG THUY	TT HUE	2	3	1	2	5	43	147	2	3	3	3	2	2	7	2	2	1	1	2	2	1				2	2	1				3	3	3	3	3	3	3	3	3	3	3	3	3	3	3	3	3
377	HUONG THUY	TT HUE	2	1	1	2	1	37	146	2	2	2	2	3	3	1	1	2	1	1	1	2	1				1	1	2	1	5	0	3	3	1	3	1	1	3	1	2	2	2	3	1	3	1	3	3
378	HUONG THUY	TT HUE	2	3	1	2	2	61	155	2	2	3	3	1	2	9	1	1	1	1	1	2	1				1	1	2	7	8	0	3	3	1	2	1	3	2	2	3	2	2	3	1	3	1	3	3
379	HUONG THUY	TT HUE	2	2	1	1	7	50	151	3	3	3	3	1	2	2	2	2	1	4	1	2	1				2	2	2	7	0	30	3	3	1	3	1	1	1	2	3	1	2	1	1	2	1	2	2
380	HUONG THUY	TT HUE	1	4	1	2	1	50	160	2	3	3	3	1	2	1	2	2	1	1	1	2	2		2		1	2	2	2	7	0	3	3	1	2	3	1	1	2	1	3	2	2	1	3	3	1	2
381	HUONG THUY	TT HUE	1	3	1	2	7	46	160	2	1	2	2	2	2	4	1	1	1	1	1	1	1				2	1	1				3	3	1	2	1	1	1	2	1	2	2	2	1	2	1	3	2
382	HUONG THUY	TT HUE	2	1	1	2	1	43	151	1	3	3	3	2	2	3	2	2	1	1	1	1	1				2	1	2	7	2	0	1	1	1	2	1	1	2	2	1	2	2	1	1	2	1	1	2
383	HUONG THUY	TT HUE	1	2	1	2	1	65	169	2	3	2	1	2	5	3	1	1	1	1	1	1	1				2	1	2	7	3	0	1	1	1	2	1	1	3	2	1	2	2	1	1	2	1	1	2
384	HUONG THUY	TT HUE	1	3	1	2	1	67	160	2	3	2	3	1	2	8	2	2	1	1	1	2	2	4	1		1	2	2	7	4	0	3	3	1	2	1	1	1	2	2	2	2	1	1	2	1	1	2
385	HUONG THUY	TT HUE	1	2	1	2	1	52	163	2	2	2	2	2	5	2	1	2	1	1	1	1	2	3	2		1	1	2	2	2	0	3	3	1	2	3	1	1	1	1	2	2	1	1	3	3	1	2
386	HUONG THUY	TT HUE	2	1	1	2	2	47	162	2	2	2	2	3	5	2	2	2	1	1	1	2	1				1	2	2	6	8	0	3	3	3	3	1	1	3	3	3	1	2	1	1	2	1	3	2
387	HUONG THUY	TT HUE	2	1	1	2	7	63	142	2	3	3	1	2	2	1	2	2	1	1	1	2	1				2	1	2	2	2	0	3	3	3	1	2	1	1	3	1	1	2	1	1	3	1	1	2
388	HUONG THUY	TT HUE	1	3	1	1	1	75	167	2	2	2	1	2	1	10	2	2	1	1	1	2	1				1	2	2	3	4	0	3	3	1	2	1	1	1	1	2	2	2	1	1	2	2	1	2
389	HUONG THUY	TT HUE	1	2	1	2	7	71	162	2	1	2	2	2	2	6	1	2	1	1	1	1	1				2	2	2	7	0	30	3	3	1	2	1	1	1	2	2	1	2	2	1	1	1	1	2
390	HUONG THUY	TT HUE	2	2	1	2	1	48	152	2	3	2	3	2	3	1	1	1	1	1	1	2	1				1	2	2	3	7	0	3	3	1	3	3	1	1	2	1	1	2	1	1	3	1	1	2
391	HUONG THUY	TT HUE	2	2	1	2	7	55	152	1	3	3	3	2	5	5	1	1	2	1	1	2	1				2	2	2	2	1	0	1	3	1	2	3	1	1	2	3	2	2	3	1	2	1	3	3
392	HUONG THUY	TT HUE	1	5	1	2	1	61	164	2	1	2	2	1	2	12	2	2	1	1	1	1	1				1	1	2	7	1	0	2	2	1	2	1	1	2	2	2	2	2	1	1	2	1	2	2
393	HUONG THUY	TT HUE	2	2	1	2	1	58	154	2	2	2	3	2	3	4	2	2	1	1	1	2	1				2	2	2	7	0	30	3	3	1	1	1	1	1	1	1	1	2	2	1	2	1	2	2
394	HUONG THUY	TT HUE	2	2	1	2	5	60	146	2	2	2	2	2	4	1	1	1	1	1	1	2	1				2	1	1				3	3	1	3	1	1	1	3	3	2	2	1	1	3	1	3	3
395	HUONG THUY	TT HUE	2	2	1	1	1	45	148	2	3	3	1	2	5	10	2	2	1	1	1	2	1				2	1	2	7	1	0	3	3	1	2	1	1	1	2	1	2	2	1	1	2	1	2	2
396	HUONG THUY	TT HUE	2	1	1	2	7	61	148	2	2	2	2	2	5	2	2	2	1	1	1	2	1				2	1	1				3	3	3	3	3	3	3	3	3	3	3	1	1	3	1	1	3
397	HUONG THUY	TT HUE	1	2	1	2	1	45	161	2	2	3	2	1	3	5	1	1	1	1	1	1	1				2	2	2	7	0	30	3	2	1	1	1	1	2	2	1	1	2	1	1	2	1	3	1
398	HUONG THUY	TT HUE	1	4	1	2	7	67	170	2	3	2	2	1	5	4	2	1	1	1	1	1	2	1		20	1	1	1				3	3	1	2	1	1	1	1	2	1	2	1	1	2	1	2	2
399	HUONG THUY	TT HUE	2	3	1	2	1	58	146	1	2	2	1	2	3	8	2	2	1	1	1	2	1				2	1	2	7	2	0	3	1	1	2	1	2	2	2	2	2	2	1	1	2	1	1	2
400	HUONG THUY	TT HUE	1	2	1	2	1	62	175	1	2	2	2	2	6	8	1	1	1	1	1	2	1				2	2	1				1	1	1	2	1	1	3	2	3	2	2	1	1	2	1	3	2
401	HUONG THUY	TT HUE	2	3	1	2	3	51	156	2	3	3	3	3	2	2	1	1	1	1	1	2	1				2	2	1				3	3	1	2	1	1	2	2	2	2	2	1	1	2	1	3	3
402	HUONG THUY	TT HUE	2	2	1	2	1	50	148	2	2	2	1	1	1	5	2	2	1	1	1	2	1				2	1	2	2	2	0	3	3	1	1	1	1	1	2	2	2	2	2	1	2	1	1	2
403	HUONG THUY	TT HUE	2	2	1	2	3	56	155	2	3	2	1	1	2	4	2	1	1	1	1	1	1				2	2	1				3	3	1	2	1	1	2	2	2	2	2	1	1	2	1	1	2
404	HUONG THUY	TT HUE	2	5	1	1	6	52	148	2	2	2	1	1	1	3	1	1	1	1	1	2	1				2	1	2	7	2	0	3	3	1	2	1	1	2	1	1	2	1	1	1	2	1	1	2
405	HUONG THUY	TT HUE	2	1	1	1	6	48	153	2	2	2	3	3	1	3	2	2	1	1	1	1	1				2	1	2		4	0	3	3	1	2	1	1	3	3	2	2	2	1	1	2	1	2	2
406	HUONG THUY	TT HUE	1	3	1	2	1	47	157	2	2	2	1	1	1	1	1	1	1	1	1	1	2	3	3	50	1	2	2	2	4	0	1	3	1	2	1	1	3	2	1	1	2	2	1	2	1	1	2
407	HUONG THUY	TT HUE	1	2	1	2	1	40	154	2	2	2	2	2	5	7	2	2	1	2	1	1	1				1	1	2	7	7	0	3	3	1	3	1	1	3	2	3	1	2	3	2	2	1	1	3
408	HUONG THUY	TT HUE	1	3	1	2	7	50	163	2	2	2	2	2	8	6	2	2	1	1	1	1	1				2	2	2	3	3	0	3	3	1	1	1	1	2	2	3	2	2	1	1	2	1	1	1
409	HUONG THUY	TT HUE	1	4	1	2	7	53	160	1	2	2	2	2	1	3	2	2	1	1	1	1	1				2	2	2	7	0	20	1	1	1	2	1	1	1	2	2	2	2	2	1	2	1	1	1
410	HUONG THUY	TT HUE	1	3	1	2	4	67	171	2	1	2	2	1	4	3	2	2	1	1	1	1	1				1	2	2	3	2	0	1	1	1	2	3	1	2	2	2	3	2	1	1	2	3	1	2
411	HUONG THUY	TT HUE	2	2	1	2	5	50	156	2	3	2	2	1	2	1	2	2	1	1	1	2	1				2	2	2	7	12	0	3	3	1	3	3	1	1	3	3	3	2	1	1	2	3	1	2
412	HUONG THUY	TT HUE	2	2	1	2	1	52	151	2	3	2	1	2	7	1	2	2	1	1	1	1	1				2	1	2	7	6	0	3	3	1	1	1	1	1	1	3	2	2	1	1	2	1	1	1
413	HUONG THUY	TT HUE	2	2	1	2	3	54	153	2	2	2	2	2	2	1	2	2	1	1	1	2	1				2	2	2	1	0	30	1	3	1	3	1	1	1	1	3	1	3	3	1	2	1	1	2
414	HUONG THUY	TT HUE	2	2	1	2	7	53	160	2	2	3	2	2	1	2	2	2	1	4	1	2	1				2	1	2	7	0	20	3	3	1	2	1	1	3	2	2	2	2	1	1	2	1	3	3
415	HUONG THUY	TT HUE	1	3	1	2	1	52	164	2	2	2	2	1	2	4	2	2	1	1	1	1	1				2	2	2	7	8	0	3	3	1	2	1	1	2	3	3	3	2	1	1	3	3	3	3
416	HUONG THUY	TT HUE	2	2	1	2	7	45	146	2	3	3	3	2	5	3	1	2	1	1	1	2	1				2	2	2	7	2	0	3	3	1	1	1	1	1	1	1	2	2	1	1	3	1	3	2
417	HUONG THUY	TT HUE	2	2	1	2	2	53	149	2	2	2	1	1	1	6	1	2	1	1	1	2	1				2	1	2	6	9	0	1	1	1	2	2	1	1	2	2	2	2	1	1	2	1	1	2
418	HUONG THUY	TT HUE	2	2	1	2	5	45	155	2	3	3	2	2	1	3	1	1	1	1	1	2	1				2	2	2	7	1	0	3	3	3	3	2	2	3	3	3	3	3	1	1	3	1	3	2
419	HUONG THUY	TT HUE	2	2	1	2	1	49	147	2	2	2	1	2	1	1	1	1	1	2	1	1	1				2	1	1				3	3	1	2	1	1	1	2	2	2	2	1	1	2	1	1	2
420	HUONG THUY	TT HUE	1	2	1	2	1	63	157	1	3	2	3	2	4	3	1	1	1	1	1	2	1				1	1	1				3	3	1	3	3	3	2	3	3	3	3	1	1	2	3	3	3
421	HUONG THUY	TT HUE	2	2	1	2	1	47	156	2	2	2	3	1	2	1	2	2	1	1	1	2	1				2	1	2	7	3	0	3	3	1	1	1	1	2	2	1	2	2	1	1	2	1	1	2
422	HUONG THUY	TT HUE	2	1	1	2	3	60	149	1	3	3	3	2	3	5	2	2	1	1	1	2	1				2	1	2	7	10	0	3	3	1	2	1	1	1	3	3	3	2	1	1	2	1	1	2
423	HUONG THUY	TT HUE	2	1	1	2	1	52	155	2	3	3	3	2	2	3	1	1	1	1	2	1	1				1	1	2	7	8	0	3	3	1	2	1	1	1	1	2	1	2	1	1	2	1	3	2
424	HUONG THUY	TT HUE	1	3	1	2	2	61	165	2	1	2	1	1	2	5	2	2	1	1	1	2	1				1	2	1				3	3	1	2	1	1	1	1	1	1	2	1	1	2	3	3	2
425	HUONG THUY	TT HUE	1	3	1	2	7	59	163	2	3	3	3	2	6	1	2	2	1	1	1	1	1				2	2	1				3	3	1	2	3	1	3	3	3	2	2	3	1	2	1	3	2
426	HUONG THUY	TT HUE	2	2	1	2	7	58	158	1	2	2	1	1	1	6	1	1	1	1	1	2	1				2	1	2	1	0	30	1	1	1	2	1	1	2	2	2	2	2	2	1	2	1	2	2
427	HUONG THUY	TT HUE	2	2	1	1	7	47	158	2	2	2	2	2	2	1	1	2	2	1	1	1	1				2	2	1				3	3	1	2	1	1	1	3	2	1	2	1	1	2	1	3	2
428	HUONG THUY	TT HUE	1	3	1	1	1	76	165	3	2	2	1	1	2	4	2	2	2	1	1	1	2	2		20	2	1	2	1	3	0	3	3	1	3	3	1	2	2	2	2	2	2	1	2	1	3	3
429	HUONG THUY	TT HUE	2	3	1	2	1	51	156	2	1	2	2	1	1	1	2	2	1	1	1	2	1				2	2	2	2	1	0	3	3	1	1	1	1	2	2	2	2	2	1	1	2	1	1	2
430	HUONG THUY	TT HUE	1	2	1	2	1	42	156	2	2	2	2	2	5	3	2	2	1	1	1	1	1				2	1	2	2	1	0	3	3	1	1	3	1	1	1	2	1	2	1	1	1	1	3	3
431	HUONG THUY	TT HUE	2	3	1	2	7	42	151	2	3	3	3	1	2	4	1	1	1	4	1	2	1				2	2	2	7	0	30	3	3	1	2	1	1	2	2	2	2	2	1	1	2	1	2	2
432	HUONG THUY	TT HUE	1	2	1	2	6	54	158	2	2	2	2	2	2	10	2	2	2	2	1	2	1				2	1	1				3	3	1	1	1	1	3	3	3	2	2	2	1	2	1	3	3
433	HUONG THUY	TT HUE	1	2	1	1	7	57	160	2	2	2	2	2	1	7	2	2	1	1	1	2	1				1	1	2	7	0	25	3	3	1	1	2	2	1	2	1	1	2	2	1	2	1	1	2
434	HUONG THUY	TT HUE	1	2	1	2	1	59	158	1	3	2	1	3	1	10	1	2	1	1	1	1	2	5		100	2	2	2	5	8	0	3	3	3	3	3	3	3	3	3	3	3	3	3	3	3	3	3
435	HUONG THUY	TT HUE	1	4	1	2	6	57	168	2	1	2	3	1	5	10	1	2	1	4	1	2	1				2	2	1				3	3	1	2	1	3	3	3	2	3	2	1	1	2	1	1	3
436	TP HUE	TT HUE	1	4	1	2	4	60	172	2	2	2	3	2	2	1	2	2	1	1	1	1	2	4	3		2	1	1				3	3	1	2	1	1	2	2	2	2	2	2	1	2	1	1	2
437	TP HUE	TT HUE	2	2	1	2	5	46	143	2	3	3	3	1	3	1	2	2	1	1	1	2	1				1	1	1				3	3	1	1	3	1	1	3	3	3	3	3	1	2	1	1	2
438	TP HUE	TT HUE	2	2	1	2	6	52	150	1	2	1	1	2	1	15	2	2	1	1	1	1	2	1	2		2	1	2	7	3	0	2	1	1	1	1	1	1	2	1	1	2	1	1	2	1	1	2
439	TP HUE	TT HUE	1	2	1	1	6	57	152	2	1	1	1	2	2	20	1	1	3	2	1	2	1				2	2	1				1	1	1	2	1	1	2	2	2	2	2	1	1	2	1	3	1
440	TP HUE	TT HUE	2	2	1	2	6	41	145	2	3	2	3	1	5	3	2	2	1	1	1	2	1				2	2	1				3	3	1	2	1	1	1	2	2	2	2	2	1	2	1	1	1
441	TP HUE	TT HUE	1	4	1	2	6	48	166	2	2	3	3	2	5	4	1	1	1	4	1	1	1				2	2	2	7	2	0	1	1	1	2	1	1	2	2	2	2	2	1	1	2	3	3	3
442	TP HUE	TT HUE	2	3	1	2	5	50	152	2	2	2	3	2	1	1	2	2	1	1	2	2	1				2	1	2	7	5	0	3	2	1	1	3	1	1	1	2	2	2	1	1	2	1	1	2
443	TP HUE	TT HUE	1	4	1	2	6	45	153	2	2	2	3	2	1	1	1	1	1	1	1	2	2	2		100	2	1	1				3	3	1	2	1	1	2	2	2	2	1	1	1	2	1	3	2
444	TP HUE	TT HUE	1	3	1	2	1	62	163	3	3	3	3	1	5	6	2	2	1	2	1	2	1				2	1	2	7	3	0	3	3	1	2	1	1	2	2	2	2	2	1	1	2	3	1	2
445	TP HUE	TT HUE	2	2	1	2	6	56	152	2	2	1	1	1	5	3	2	2	3	2	1	2	1				2	1	2	7	5	0	3	1	1	1	1	1	1	1	1	1	2	1	1	2	1	1	2
446	TP HUE	TT HUE	1	3	1	2	1	50	153	2	2	2	1	1	1	8	1	1	1	1	1	2	1				1	2	1				3	1	1	2	1	2	2	2	2	2	2	1	1	2	1	1	2
447	TP HUE	TT HUE	1	4	1	1	1	57	170	2	2	2	2	1	7	10	2	2	1	1	1	1	2	3	3		2	1	2	5	8	0	3	3	2	1	3	3	1	3	3	3	1	2	3	3	3	3	3
448	TP HUE	TT HUE	2	2	1	2	6	43	144	2	3	2	2	1	1	10	1	1	1	1	1	2	1				2	1	2	7	0	30	3	3	1	1	1	1	3	2	2	2	2	1	1	1	1	2	2
449	TP HUE	TT HUE	2	5	1	2	7	49	149	2	2	1	1	2	1	15	2	2	1	1	1	1	1				2	1	1				1	1	1	2	1	1	1	3	2	2	2	3	1	2	1	1	2
450	TP HUE	TT HUE	1	2	1	2	1	71	163	2	2	1	2	2	1	5	2	2	1	1	1	2	2	14	4		2	1	1				3	3	1	3	1	1	3	2	2	2	3	1	1	2	3	3	2
451	TP HUE	TT HUE	1	3	1	2	1	66	169	2	2	2	2	2	1	2	2	2	1	1	1	2	1				2	2	1				1	1	1	1	1	1	1	1	1	2	2	1	1	2	1	2	1
452	TP HUE	TT HUE	2	2	1	2	5	46	153	2	2	2	2	1	6	2	2	2	1	1	1	2	1	1			2	1	2	7	2	0	3	3	1	1	1	1	1	2	2	2	2	2	1	2	1	1	2
453	TP HUE	TT HUE	2	1	1	2	1	55	167	2	2	2	2	2	2	2	2	2	1	1	1	2	1				2	2	1				2	3	1	2	1	1	2	2	2	3	2	1	3	3	3	1	2
454	TP HUE	TT HUE	2	2	1	2	1	58	160	2	2	2	2	2	1	2	2	2	1	2	1	2	1				1	1	1				3	3	1	3	1	1	3	2	1	3	3	1	1	3	1	1	3
455	TP HUE	TT HUE	1	4	1	2	2	58	155	2	1	2	1	1	3	20	2	1	1	1	1	2	1				2	2	1				2	1	1	2	1	1	1	2	1	2	2	1	1	2	1	1	2
456	TP HUE	TT HUE	2	3	1	2	1	54	158	2	2	3	3	2	1	1	2	2	1	1	1	2	1				2	1	1				3	3	2	3	3	3	3	3	3	3	3	3	1	2	3	3	3
457	TP HUE	TT HUE	2	3	1	2	1	48	150	2	2	2	2	2	3	1	1	1	1	1	1	2	1				2	1	2	4	3	0	1	3	1	3	1	1	2	2	2	2	2	2	1	1	1	1	1
458	TP HUE	TT HUE	1	4	1	2	6	61	171	2	2	2	2	2	1	4	2	2	1	1	1	2	2	14	1		2	1	1				3	3	1	2	1	1	3	1	3	2	2	1	1	2	1	1	2
459	TP HUE	TT HUE	1	3	1	2	1	65	164	2	2	2	1	1	3	7	2	1	1	1	1	1	2	1	1		2	2	2	7	0	20	1	1	1	2	1	1	2	2	2	2	2	1	1	2	1	1	2
460	TP HUE	TT HUE	2	2	1	2	5	45	140	2	3	3	3	2	3	1	2	2	1	1	1	2	1				2	2	1				1	1	1	1	1	1	1	1	3	3	3	3	2	2	1	1	2
461	TP HUE	TT HUE	2	2	1	2	6	59	148	2	2	1	1	2	5	10	2	2	1	1	2	2	1				2	1	1				3	3	1	3	1	1	1	1	1	1	2	1	1	1	1	1	1
462	TP HUE	TT HUE	2	5	1	2	4	63	166	2	2	2	2	2	0	3	2	2	1	4	1	2	1				1	1	2	7	1	0	1	1	1	2	1	2	2	2	2	2	2	1	1	2	1	1	1
463	TP HUE	TT HUE	1	4	1	2	6	56	157	2	2	2	1	2	1	7	2	2	1	1	1	1	2	2	3		2	1	1				1	1	1	2	1	1	1	2	2	2	2	2	1	2	1	1	1
464	TP HUE	TT HUE	1	4	1	2	3	75	159	2	2	2	2	2	2	0	2	2	1	1	1	1	2	7	3		2	2	1				1	1	1	1	2	1	2	2	2	3	2	2	1	2	1	1	2
465	TP HUE	TT HUE	1	3	1	2	6	52	163	2	2	2	2	2	2	2	2	2	1	1	1	2	2	3	3		1	1	2	7	2	0	1	1	1	2	1	1	2	2	2	2	2	2	1	2	1	1	1
466	A LUOI	TT HUE	1	4	2	2	6	47	155	2	2	2	2	2	4	20	2	2	1	1	1	1	2			250	2	1	2	6	6	0	2	1	1	3	2	1	2	3	3	3	2	1	1	1	1	3	2
467	A LUOI	TT HUE	1	3	2	2	6	69	169	1	2	2	2	2	2	3	1	1	1	1	1	2	2	14	1	30	2	1	2	7	2	0	1	1	1	1	1	1	1	2	1	2	2	3	1	2	2	3	2
468	A LUOI	TT HUE	1	3	2	2	1	47	158	3	3	3	3	3	2	0	2	2	1	1	1	2	1				1	1	2	2	8	0	3	3	3	3	3	1	1	2	2	1	2	1	3	3	3	3	3
469	A LUOI	TT HUE	1	3	2	2	1	67	157	2	2	3	1	1	2	10	2	1	1	1	1	1	2	3		350	2	2	2	5	6	0	2	1	1	1	1	1	1	2	2	2	2	1	2	2	1	3	2
470	A LUOI	TT HUE	1	3	2	2	1	51	151	2	2	2	2	2	0	1	2	2	2	2	1	1	2	1		250	1	1	2	4	3	0	3	3	1	2	1	1	1	2	1	1	2	2	1	2	1	1	2
471	A LUOI	TT HUE	2	1	2	2	1	57	149	2	2	1	3	1	1	5	2	2	1	1	2	2	1				2	2	2	7	5	0	3	3	3	3	3	3	3	3	3	2	2	1	3	3	3	3	3
472	A LUOI	TT HUE	2	1	2	2	6	43	140	2	2	2	2	2	8	4	2	2	1	1	1	2	2	2	1		2	1	1				3	3	3	1	3	3	1	3	3	3	3	3	3	1	1	3	2
473	A LUOI	TT HUE	1	3	2	2	6	63	157	1	2	1	2	2	1	7	2	2	1	1	1	2	1				2	1	1				1	1	1	2	1	1	2	2	2	2	2	2	1	2	1	3	2
474	A LUOI	TT HUE	2	2	2	2	1	57	147	2	3	2	3	3	2	2	2	2	1	1	1	2	2	1		100	2	2	2	2	2	0	3	3	1	3	1	1	3	3	3	2	2	1	3	3	3	3	2
475	A LUOI	TT HUE	2	1	2	2	1	41	143	2	2	3	3	2	0	5	1	1	1	1	1	2	1				1	1	2	3	3	0	3	3	1	2	1	2	3	2	1	1	2	2	1	2	1	1	2
476	A LUOI	TT HUE	2	2	2	2	1	48	146	2	2	2	3	2	1	3	2	2	1	2	1	2	1				2	2	2	7	8	0	3	3	3	3	3	3	3	3	3	3	3	3	3	3	3	3	3
477	A LUOI	TT HUE	1	4	2	2	1	51	151	2	1	2	2	3	3	1	2	2	1	1	1	1	1				2	1	2	5	2	0	3	1	1	2	1	1	1	2	1	3	2	1	1	3	1	2	3
478	A LUOI	TT HUE	1	5	2	2	4	57	158	2	2	2	2	1	1	5	2	2	1	1	1	2	2	1	3		1	1	2	6	1	30	1	3	1	1	2	3	1	2	2	2	2	3	1	3	1	3	2
479	A LUOI	TT HUE	2	2	2	2	1	59	142	2	3	2	2	2	3	10	2	2	1	2	1	2	1				2	2	2	3	5	0	3	3	1	3	1	1	1	2	1	2	2	1	1	2	1	2	3
480	A LUOI	TT HUE	1	5	2	2	4	48	154	2	2	2	2	2	2	3	2	2	1	1	1	1	2	3	6	100	1	2	2	2	4	0	1	1	1	2	1	2	1	2	1	2	2	1	1	2	1	1	2
481	A LUOI	TT HUE	1	1	2	2	1	60	154	2	2	2	2	2	2	1	2	2	1	1	1	2	2	1	5		2	1	1				3	3	1	2	1	1	1	2	1	2	2	1	1	2	1	3	2
482	A LUOI	TT HUE	1	4	2	2	1	57	162	2	2	2	2	3	2	1	2	2	1	1	1	2	2	2	6		1	2	2	5	4	0	3	3	1	2	2	2	2	2	2	2	2	1	2	2	1	1	3
483	A LUOI	TT HUE	2	2	2	2	1	34	141	2	2	2	3	3	1	3	2	2	2	1	1	2	1				2	2	2	4	7	0	3	3	1	2	1	1	3	2	2	2	2	1	1	3	1	3	3
484	A LUOI	TT HUE	1	1	2	2	1	44	154	2	2	2	2	1	4	2	2	2	1	1	1	1	2		6	1000	2	2	2	7	8	0	3	3	3	3	3	3	3	3	3	3	3	3	3	3	3	3	3
485	A LUOI	TT HUE	1	3	2	2	6	45	145	2	2	1	2	1	2	10	2	2	1	1	1	2	2	15		300	2	1	1				3	3	1	1	1	3	2	2	2	2	3	3	1	2	1	3	3
486	A LUOI	TT HUE	2	1	2	2	1	46	140	2	2	2	2	2	3	3	2	2	1	1	1	2	1				2	1	2	4	6	0	3	3	1	1	1	1	3	2	1	1	2	2	1	2	2	1	3
487	A LUOI	TT HUE	1	2	1	2	6	44	151	2	3	2	2	2	5	3	2	2	1	1	1	1	2	4	1	0	2	2	1				3	3	1	2	1	1	1	2	2	2	2	2	1	3	3	1	2
488	A LUOI	TT HUE	1	3	2	2	1	51	156	2	2	2	3	1	2	5	1	1	1	1	1	2	2		2		2	2	2	3	8	0	1	1	1	1	2	1	2	2	2	2	1	2	1	1	1	1	2
489	A LUOI	TT HUE	1	3	2	2	6	76	163	3	3	3	1	1	1	4	2	2	1	1	1	1	1				1	1	2	7	0	30	3	3	1	1	1	1	1	2	2	1	2	1	1	2	1	3	2
490	A LUOI	TT HUE	2	2	1	2	3	52	156	2	2	1	1	1	5	5	2	2	2	1	1	2	1				1	1	1				3	3	1	3	1	1	1	2	3	2	2	1	1	2	1	1	2
491	A LUOI	TT HUE	2	1	2	2	6	63	154	2	1	2	2	2	2	2	2	2	1	1	1	1	1				1	2	1				3	1	1	3	1	1	3	3	1	2	2	1	1	3	2	1	2
492	A LUOI	TT HUE	1	2	2	2	6	45	157	2	3	1	3	1	3	12	2	2	1	1	1	1	2		2		2	1	2	7	1	0	3	3	3	3	1	3	1	3	3	3	2	1	1	2	1	1	1
493	A LUOI	TT HUE	1	4	2	2	4	61	156	3	3	2	3	3	4	11	1	1	1	1	1	2	2	4		200	2	2	2	7	0	30	2	2	1	3	3	1	1	2	3	3	3	3	3	3	1	2	2
494	A LUOI	TT HUE	2	1	2	2	1	54	149	3	3	2	2	2	6	5	2	2	2	1	1	1	1				2	1	1				3	3	1	3	2	3	2	3	1	2	2	3	1	3	1	3	3
495	A LUOI	TT HUE	2	4	2	2	6	67	144	2	2	2	1	1	2	10	2	2	1	1	1	2	1				2	1	1				3	3	1	2	1	3	3	3	3	2	2	3	1	3	3	3	3
496	A LUOI	TT HUE	2	1	2	2	5	62	156	2	2	2	2	1	3	2	1	2	1	1	1	1	2	14		50	1	1	1				3	3	1	1	2	1	2	2	2	1	2	1	1	2	1	1	2
497	A LUOI	TT HUE	2	4	2	2	1	68	147	2	3	1	3	3	3	5	2	2	1	1	1	1	1				1	2	2	7	1	30	3	3	1	3	1	1	1	2	2	2	2	1	1	2	1	1	2
498	A LUOI	TT HUE	2	1	2	2	5	52	148	2	1	3	3	2	2	3	2	2	1	1	1	2	1				2	2	1				3	3	1	1	1	1	1	1	1	2	2	1	1	2	1	3	2
499	A LUOI	TT HUE	1	3	2	2	1	61	153	3	3	3	3	2	3	4	2	2	1	1	1	2	1				2	1	2	6	12	0	3	3	1	1	3	1	3	2	3	3	1	3	1	2	3	1	2
500	A LUOI	TT HUE	1	2	2	2	1	67	166	2	2	2	2	2	3	1	2	2	1	1	1	2	2	14	10	0	2	1	2	7	7	0	3	3	1	1	2	1	1	3	3	2	2	1	1	2	3	3	2
501	A LUOI	TT HUE	1	3	2	2	6	69	161	2	3	1	3	3	3	5	2	2	1	1	1	1	2	14		250	2	2	1				3	1	1	2	1	1	2	3	3	2	1	1	1	3	3	3	3
502	A LUOI	TT HUE	1	2	2	2	6	53	154	2	1	2	2	2	2	3	2	2	1	1	1	1	2	14		60	1	1	2	7	8	0	1	1	1	1	1	1	1	2	1	1	2	3	1	3	3	3	3
503	A LUOI	TT HUE	2	4	2	2	1	59	147	2	3	2	3	1	1	7	2	2	1	1	1	2	1				2	1	2	7	3	0	3	3	1	2	1	1	2	2	2	2	2	1	1	2	1	1	2
504	A LUOI	TT HUE	1	2	2	2	6	52	146	2	3	3	3	2	4	2	2	2	1	1	1	2	2	28	0	150	2	1	2	5	4	0	3	3	1	1	3	1	3	3	3	2	2	3	1	2	1	3	2
505	A LUOI	TT HUE	1	3	2	2	6	54	156	2	1	2	3	1	1	10	2	2	1	1	1	1	2	2	0	50	1	2	1				3	3	1	2	1	1	2	2	2	2	2	1	1	2	1	2	2
506	A LUOI	TT HUE	2	1	2	2	7	42	150	2	2	2	2	2	1	1	2	2	1	1	1	2	1				1	1	1				3	3	3	1	1	1	3	3	3	2	2	1	3	3	1	3	3
507	A LUOI	TT HUE	1	3	2	2	6	62	168	1	3	2	3	1	2	20	1	1	1	1	1	2	2		4	200	1	2	2	7	4	0	3	3	3	3	3	3	1	1	1	2	2	1	1	2	1	3	3
508	A LUOI	TT HUE	2	3	2	2	5	55	146	2	3	2	2	2	5	3	2	2	1	1	1	2	1				1	1	2	3	4	0	3	3	3	1	3	1	3	3	3	2	2	3	1	2	1	3	2
509	A LUOI	TT HUE	2	1	2	2	6	50	144	2	3	2	2	2	1	3	2	2	1	1	1	1	1				2	2	1				3	3	1	3	3	1	1	1	1	2	2	2	1	2	1	2	2
510	A LUOI	TT HUE	1	2	2	2	1	60	159	2	2	2	2	2	5	4	2	2	1	1	1	1	2	14	0	250	1	1	2	7	8	0	1	1	1	1	1	1	1	2	2	1	2	2	1	1	1	1	1
511	A LUOI	TT HUE	2	2	1	2	3	36	142	2	2	2	2	2	5	4	2	2	1	1	1	2	1				2	2	2	3	2	0	1	1	2	1	2	1	1	2	1	2	2	1	1	2	1	1	2
512	A LUOI	TT HUE	2	1	2	2	1	43	153	2	2	2	2	2	1	1	2	2	1	1	1	2	1				2	2	1				3	3	3	1	3	3	3	3	3	3	2	1	1	2	3	1	2
513	A LUOI	TT HUE	2	2	1	2	6	51	148	2	2	2	3	1	1	10	2	2	1	4	1	2	1				2	1	1				3	1	2	1	2	1	1	1	1	2	2	1	1	2	1	1	1
514	A LUOI	TT HUE	2	4	2	2	4	62	150	2	3	2	2	2	3	10	1	1	1	1	1	2	1				2	1	2	7	2	0	3	3	1	2	1	1	2	1	2	2	2	1	1	2	1	1	2
515	DIEN KHANH	KHANH HOA	1	5	1	2	4	55	160	2	2	2	2	1	1	20	2	2	2	4	1	1	2				1	1	1				3	3	1	2	1	1	3	2	2	2	1	2	1	2	1	3	3
516	DIEN KHANH	KHANH HOA	1	2	1	2	1	56	164	2	2	2	3	2	3	3	2	2	2	1	1	1	2	14		100	2	1	2		1		3	1	1	2	1	2	1	2	2	2	2	2	1	2	1	1	1
517	DIEN KHANH	KHANH HOA	1	4	1	2	1	64	170	2	2	2	2	1	1	10	1	2	2	1	1	2	1				2	1	2	7	5		1	1	1	2	1	1	2	2	2	2	2	2	1	2	1	1	3
518	DIEN KHANH	KHANH HOA	1	3	1	2	1	64	170	2	2	2	2	2	2	6	1	1	2	1	1	2	1				1	1	1				1	2	1	2	1	1	1	2	2	2	2	2	1	2	1	1	2
519	DIEN KHANH	KHANH HOA	1	3	1	2	1	49	149	2	2	2	2	2	1	7	2	1	1	1	1	2	1				2	1	1				1	3	1	2	1	1	2	3	3	2	2	3	1	2	1	1	3
520	DIEN KHANH	KHANH HOA	1	3	1	2	6	71	167	2	2	1	1	2	2	10	1	1	1	1	1	2	2	1	1		1	1	1				1	3	1	2	1	1	2	2	2	2	2	1	1	2	1	1	2
521	DIEN KHANH	KHANH HOA	1	4	1	2	3	64	172	2	2	2	2	2	3	5	1	1	2	1	1	2	1				2	1	1				2	1	1	2	1	3	2	2	3	3	2	2	3	3	1	3	3
522	DIEN KHANH	KHANH HOA	1	3	1	2	1	62	168	2	3	3	1	1	1	10	2	2	2	1	1	2	1				1	1	2	7	2		2	1	1	2	1	1	2	2	2	2	2	2	1	2	1	1	1
523	DIEN KHANH	KHANH HOA	1	4	1	2	7	55	167	2	2	2	2	1	5	4	2	2	1	1	1	1	2	14	1		1	2	2	5	3	30	3	1	1	2	1	1	2	2	2	2	2	2	1	2	1	3	2
524	DIEN KHANH	KHANH HOA	1	4	1	2	1	66	164	2	2	2	3	1	1	3	2	2	2	1	1	1	2	2	2		2	1	2	7	4		3	3	1	2	1	2	1	2	2	2	2	1	1	2	1	1	2
525	DIEN KHANH	KHANH HOA	1	4	1	2	5	54	150	2	3	2	3	1	3	15	1	2	2	1	1	2	1				2	1	1				2	1	1	2	1	1	2	2	2	3	3	3	3	3	1	3	3
526	DIEN KHANH	KHANH HOA	1	3	1	2	4	59	165	2	2	2	2	2	5	7	2	2	2	1	1	2	1				2	2	1				3	1	1	2	1	1	2	2	2	2	2	1	1	2	1	1	3
527	DIEN KHANH	KHANH HOA	1	4	1	2	6	74	180	2	2	3	3	1	3	1	1	1	2	1	1	1	2	2	2		2	1	2	5	1		3	1	1	1	1	1	2	2	1	2	1	1	1	2	1	1	2
528	DIEN KHANH	KHANH HOA	1	2	1	2	1	65	163	2	3	3	3	2	5	8	2	2	3	2	1	2	1				2	1	2	7	3		1	1	1	2	1	1	1	1	2	2	2	1	1	2	2	3	3
529	DIEN KHANH	KHANH HOA	1	4	1	2	5	62	166	1	1	2	2	1	5	20	1	1	2	1	1	2	2				1	1	1				3	1	1	2	1	1	2	2	2	2	2	2	2	2	1	3	2
530	DIEN KHANH	KHANH HOA	1	4	1	2	4	63	165	2	2	2	2	1	2	5	1	1	2	1	1	1	2		2		2	2	2				3	3	1	2	1	1	1	2	1	2	1	2	1	2	2	1	2
531	DIEN KHANH	KHANH HOA	1	4	1	2	1	56	160	2	2	2	3	1	2	7	2	2	2	1	1	2	1				1	1	1				2	1	2	1	2	2	2	1	2	2	2	2	1	2	1	1	2
532	DIEN KHANH	KHANH HOA	1	4	1	2	3	64	168	2	2	2	2	1	1	10	2	2	2	1	1	2	2	2	3		2	2	2	7	4		3	1	1	2	1	1	2	2	2	2	1	1	1	2	1	3	3
533	DIEN KHANH	KHANH HOA	1	4	1	2	4	60	160	2	2	1	2	1	1	6	1	2	2	1	1	1	1				1	2	1				2	1	1	2	1	2	2	2	2	1	2	1	2	1	1	1	2
534	DIEN KHANH	KHANH HOA	1	3	1	2	7	56	162	2	2	1	1	1	5	1	1	1	1	1	1	1	2		2		2	2	1				1	2	1	1	1	1	1	2	2	2	2	2	1	1	1	1	1
535	DIEN KHANH	KHANH HOA	1	3	1	1	1	46	150	2	3	2	3	1	3	3	2	2	2	1	1	1	1				2	2	2	7	1		3	3	1	2	1	1	2	2	2	2	2	1	1	2	1	1	3
536	DIEN KHANH	KHANH HOA	1	3	1	2	1	60	165	2	3	2	3	1	5	10	1	1	2	1	1	2	2		2		2	1	1				2	1	1	2	1	3	3	3	2	2	3	3	3	2	1	1	3
537	DIEN KHANH	KHANH HOA	1	4	1	2	7	53	167	2	2	3	3	2	2	3	2	2	2	1	1	1	2	2			2	1	2		2	15	3	1	1	2	1	1	2	2	2	2	2	2	1	2	1	3	2
538	DIEN KHANH	KHANH HOA	1	5	1	2	4	62	170	2	2	2	3	1	2	10	1	1	1	1	1	2	2	4	5		1	1	2		2		1	1	1	2	1	1	2	2	2	3	2	1	1	2	1	1	3
539	DIEN KHANH	KHANH HOA	1	5	1	2	4	63	168	2	2	2	2	1	1	4	1	1	2	1	1	2	1				2	2	2	4		30	1	1	1	2	3	1	2	2	3	2	2	1	1	2	1	1	3
540	DIEN KHANH	KHANH HOA	1	3		2	3	62	154	2	2	1	2	1	2	2	1	1	1	1	1	2	1				2	1	2	7	8		1	2	1	2	1	1	1	2	2	2	2	2	1	2	1	1	2
541	DIEN KHANH	KHANH HOA	1	3		2	7	45	153	1	1	2	2	3	3	6	1	1	2	1	1	2	1				2	1	1				3	1	1	2	1	1	2	2	3	2	2	1	1	2	1	1	1
542	DIEN KHANH	KHANH HOA	1	5		2	4	54	155	2	2	2	2	1	1	3	1	2	1	1	1	2	2		4		2	1	2	1	5		1	1	1	2	1	1	2	3	2	2	2	1	1	2	1	1	3
543	DIEN KHANH	KHANH HOA	2	3	1	1	5	57	154	2	2	2	2	2	2	9	2	2	1	1	1	2	1				1	2	1				3	1	1	1	1	1	2	2	2	2	2	1	1	2	1	3	2
544	DIEN KHANH	KHANH HOA	2	2	1	2	5	62	149	2	3	3	3	2	2	20	2	2	2	1	1	2	1				2	2	1				1	1	1	1	1	1	1	2	1	1	2	2	1	2	1	1	1
545	DIEN KHANH	KHANH HOA	2	3	1	2	4	57	152	2	2	3	2	2	1	10	1	2	2	1	1	2	1				2	1	1				1	1	1	2	1	2	2	2	2	2	2	2	1	2	1	1	1
546	DIEN KHANH	KHANH HOA	2	1	1	2		45	147	2	2	1	1	1	1	15	1	1	1	1	1	2	1				2	2	2	6	1		1	1	1	2	1	1	3	3	3	2	2	1	1	2	1	1	1
547	DIEN KHANH	KHANH HOA	2	3	1	2	5	56	152	2	2	2	2	2	5	3	2	2	1	1	1	2	1				2	2	2	7		10	1	1	1	2	1	1	1	2	2	2	1	1	1	2	1	1	1
548	DIEN KHANH	KHANH HOA	2	4	1	2	6	57	150	2	3	3	3	1	2	12	1	1	2	1	1	2	1				1	1	2	7	2		3	1	1	3	1	1	2	2	2	2	2	2	1	2	1	1	2
549	DIEN KHANH	KHANH HOA	2	2	1	2	5	50	148	2	2	2	1	2	1	6	2	2	2	4	1	2	1				2	1	1				3	3	1	2	1	1	2	2	2	2	2	1	1	2	1	1	1
550	DIEN KHANH	KHANH HOA	2	2	1	2	6	52	148	2	2	1	1	2	2	10	2	2	2	1	1	2	1				2	2	1				3	1	1	2	1	1	2	2	2	2	2	2	1	2	1	1	1
551	DIEN KHANH	KHANH HOA	2	5	1	2	6	55	157	2	2	2	1	1	1	8	1	2	2	1	1	2	1				2	1	2	7	5		3	1	1	2	1	1	2	2	2	2	1	1	1	2	1	1	1
552	DIEN KHANH	KHANH HOA	2					51	148	2	2	2	2	2	3	2	1	1	1	1	1	2	1				2	1	1				2	1	1	1	1	3	3	3	2	2	2	3	3	2	1	3	3
553	DIEN KHANH	KHANH HOA	2	2	1	2	3	53	150	2	3	3	3	1	1	5	2	2	2	1	1	2	1				2	1	2	7	2		3	1	1	2	1	1	2	2	2	1	1	2	1	2	1	1	1
554	DIEN KHANH	KHANH HOA	2	2	1	2	5	53	153	2	2	2	2	2	1	6	2	2	2	1	1	2	1				2	2	1				3	1	1	2	1	1	2	2	2	2	2	2	1	2	1	3	2
555	DIEN KHANH	KHANH HOA	2	4	1	2	7	52	148	2	2	2	2	1	1	2	1	1	1	1	1	2	1				2	1	1				3	1	1	2	1	1	2	2	2	2	2	2	1	2	1	3	2
556	DIEN KHANH	KHANH HOA	2	2	1	2	5	48	149	2	2	2	2	2	1	2	2	2	1	1	1	2	1				2	1	2	5	1		1	3	1	2	1	1	2	2	2	2	2	1	1	2	1	1	3
557	DIEN KHANH	KHANH HOA	2	3	1	2	5	53	155	2	3	3	1	1	2	10	1	1	2	1	1	2	1				2	1	2	7	8		3	3	1	2	1	1	3	2	2	2	2	1	2	1	1	3	2
558	DIEN KHANH	KHANH HOA	2	4	1	1	1	53	160	2	2	1	3	1	1	10	1	2	2	1	1	2	1				2	1	2	5	6		3	3	1	2	1	1	1	2	2	2	2	2	1	2	1	1	2
559	DIEN KHANH	KHANH HOA	2	4	1	2	6	55	150	2	2	2	3	1	1	1	1	1	1	1	1	2	1				1	1	2		6		1	1	1	2	1	1	2	2	2	2	2	2	1	2	1	1	2
560	DIEN KHANH	KHANH HOA	2	3	1	2	5	68	156	2	2	2	3	1	3	1	1	1	2	1	1	2	1				2	1	1				1	1	1	2	1	1	2	2	2	2	2	1	1	2	1	1	2
561	DIEN KHANH	KHANH HOA	2	3	1	2	5	59	162	2	3	1	3	2	2	3	2	2	2	1	1	2	1				2	2	2	7	8		2	2	1	2	1	1	1	2	2	2	2	2	1	2	1	1	2
562	DIEN KHANH	KHANH HOA	2	4	1	2	6	57	155	2	2	2	3	1	1	10	1	1	2	1	1	2	1				2	1	2	2	6		1	1	1	2	1	1	2	2	2	2	3	1	1	2	1	1	2
563	DIEN KHANH	KHANH HOA	2	3	1	2	1	57	155	2	2	2	2	1	3	4	2	2	2	1	1	2	1				2	1	2		6		3	1	1	2	1	1	2	2	2	2	2	1	1	2	1	1	1
564	DIEN KHANH	KHANH HOA	2	3	1	2	3	55	152	2	2	2	2	2	2	5	1	1	2	1	1	2	2	1	1		1	2	2	5	1		3	1	1	2	1	1	2	2	2	2	2	1	1	2	1	3	2
565	DIEN KHANH	KHANH HOA	2	3	1	2	7	48	156	2	2	2	2	1	2	10	1	1	2	1	1	2	1				2	1	1				3	3	1	2	1	1	3	3	3	3	3	3	1	2	1	3	3
566	DIEN KHANH	KHANH HOA	2	1	1	2	6	66	160	1	2	2	2	2	2	4	2	2	2	2	1	2	1				2	2	1				3	3	1	2	1	1	2	1	2	3	2	2	2	2	1	1	1
567	DIEN KHANH	KHANH HOA	2	4	1	2	3	57	156	2	2	1	2	1	3	7	2	2	2	1	1	2	1				2	1	1				3	1	1	2	1	1	2	2	2	2	2	2	1	2	1	3	2
568	DIEN KHANH	KHANH HOA	2	3	1	2	7	47	147	2	2	2	1	1	2	2	1	1	2	1	1	2	2				2	1	1				3	1	1	2	1	1	3	2	2	2	2	1	1	2	1	1	1
569	DIEN KHANH	KHANH HOA	2	5	1	2	7	58	162	2	2	2	2	1	1	2	2	2	1	1	1	2	1				2	1	1				2	1	1	2	1	3	3	2	3	2	3	3	1	2	3	3	3
570	DIEN KHANH	KHANH HOA	2	1	1	2	5	54	159	2	2	2	2	2	1	4	2	2	2	1	1	1	1				1	1	1				2	1	1	2	1	2	2	2	2	2	2	1	1	2	1	1	1
571	DIEN KHANH	KHANH HOA	2	2	2	2	1	46	145	2	2	2	2	2	2	1	2	2	1	4	1	2	1				2	2	2	2	8		3	3	3	3	1	1	3	2	2	2	2	1	1	2	1	3	3
572	DIEN KHANH	KHANH HOA	2	3	1	2	5	57	163	2	2	2	2	2	5	5	2	2	2	2	1	2	1				2	2	1				3	1	1	2	1	1	2	2	2	2	2	1	1	2	1	1	1
573	DIEN KHANH	KHANH HOA	2	3	2	2	3	45	155	2	2	2	2	2	5	7	2	2	2	1	1	2	1				2	2	1				1	1	1	2	1	1	2	2	2	2	2	1	1	2	1	1	1
574	DIEN KHANH	KHANH HOA	2	4	1	2	4	53	150	2	2	2	2	2	1	5	1	1	2	1	1	2	1				2	1	1				1	1	1	2	1	1	1	2	2	2	2	1	1	2	1	1	1
575	DIEN KHANH	KHANH HOA	2	4	1	2	6	54	155	2	2	2	2	2	5	10	1	1	2	1	1	2	1				2	1	1				1	1	1	2	1	1	1	2	2	2	2	1	1	2	1	1	1
576	Dien Khanh	KHANH HOA	1	4	1	2	1	52	153	2	2	2	2	2	1	3	2	2	2	1	1	2	1				1	1	2	6	4	8	2	1	1	2	1	1	2	2	2	2	2	1	1	2	1	1	3
577	Dien Khanh	KHANH HOA	1	4	1	2	6	59	163	2	2	2	3	3	2	10	2	2	2	1	1	2	1				2	2	2	2			3	3	1	2	1	3	1	2	2	2	2	1	1	2	1	3	3
578	Dien Khanh	KHANH HOA	1	4	1	2	6	49	149	2	2	2	3	3	2	4	1	1	1	1	1	2	2		2		1	1	2		4	10	3	3	1	1	1	1	3	1	3	2	1	1	1	1	1	3	3
579	Dien Khanh	KHANH HOA	1	4	1	2	6	67	159	2	2	3	3	3	2	20	1	2	1	2	1	2	2		2		2	1	2	4	5		1	1	1	2	3	2	2	2	2	3	1	1	3	3	3	1	1
580	Dien Khanh	KHANH HOA	1	3	1	2	6	67	168	2	2	2	3	3	1	15	1	1	2	1	1	2	1				2	1	2		7		1	1	1	1	3	3	3	3	1	3	3	3	3	3	1	3	3
581	Dien Khanh	KHANH HOA	1	2	1	2	1	59	163	2	2	2	2	1	2	5	2	2	2	1	1	1	2		1	100	2	2	1				3	1	1	2	1	1	3	2	3	3	2	2	1	2	1	3	3
582	Dien Khanh	KHANH HOA	1	4	1	2	1	53	166	2	2	2	3	3	2	2	2	2	2	1	1	1	1				2	2	2		6		3	3	2	1	3	1	1	3	3	2	1	1	1	3	1	1	1
583	Dien Khanh	KHANH HOA	1	4	1	2	7	57	166	2	2	2	3	3	2	1	2	2	1	1	1	1	2		5		2	1	2		8		1	1	1	1	3	3	3	3	3	3	1	1	1	3	1	1	3
584	Dien Khanh	KHANH HOA	1	4	1	2	6	57	163	3	2	1	3	2	1	7	2	2	2	1	1	1	1				1	1	2		5		1	1	2	1	2	1	3	1	3	3	1	2	1	1	1	3	3
585	Dien Khanh	KHANH HOA	1	3	1	2	1	59	161	2	2	2	3	1	2	3	1	1	1	1	1	2	1				1	2	2		5		2	1	1	2	1	3	2	2	3	2	1	1	1	2	1	1	2
586	Dien Khanh	KHANH HOA	1	4	1	2	1	49	155	2	2	2	3	2	2	5	1	1	2	1	1	2	2		4		2	2	2	7	5	30	2	1	1	2	1	3	2	2	2	2	1	1	1	3	1	1	1
587	Dien Khanh	KHANH HOA	1	3	1	2	6	48	157	2	2	2	3	2	1	5	2	2	1	1	1	1	2		5		2	1	2	4	5		3	3	1	1	3	1	3	3	2	3	1	1	1	3	3	3	3
588	Dien Khanh	KHANH HOA	1	4	1	2	1	61	162	2	2	2	3	1	1	2	2	2	2	1	1	1	2	2	5		2	1	2	6	6		1	1	1	1	1	1	2	3	3	3	1	1	1	2	1	3	3
589	Dien Khanh	KHANH HOA	1	4	1	2	7	66	162	2	2	1	1	1	1	3	2	2	1	1	1	1	2	2	5		1	1	2	5	5		3	1	1	1	1	1	2	3	3	3	1	1	1	2	1	3	3
590	Dien Khanh	KHANH HOA	1	4	1	2	1	50	157	2	2	1	3	1	1	2	1	1	1	1	1	1	2	2	2		2	1	2	4	2		3	1	1	1	1	1	3	3	1	2	2	1	1	2	1	1	3
591	Dien Khanh	KHANH HOA	1	4	1	2	1	51	163	2	2	1	3	1	1	2	2	2	1	1	1	1	1				1	2	2	7	4	49	2	1	1	2	1	2	2	2	2	2	1	1	2	1	3	1	1
592	Dien Khanh	KHANH HOA	2	3	1	2	5	49	147	2	2	1	2	2	2	2	2	2	1	1	1	2	1				2	1	2		6		2	1	1	2	1	1	1	2	1	2	2	2	2	1	2	3	3
593	Dien Khanh	KHANH HOA	2	2	1	1	5	45	145	2	2	2	2	2	1	8	2	2	1	1	1	2	1				2	2	2	3	5		1	1	1	2	1	1	2	1	2	2	3	3	1	3	1	1	3
594	Dien Khanh	KHANH HOA	2	4	1	2	6	50	150	2	2	2	2	3	1	5	1	1	2	1	1	2	1				2	1	2	6	4	40	1	1	3	1	2	1	2	3	3	2	2	1	1	1	1	3	2
595	Dien Khanh	KHANH HOA	2	1	1	2	6	66	156	2	2	1	2	1	1	4	2	2	2	1	1	2	1				1	2	2	7		60	3	1	1	1	1	1	3	3	3	2	1	1	1	2	1	3	3
596	Dien Khanh	KHANH HOA	2	2	1	2	5	55	153	2	2	1	3	2	2	5	2	2	2	1	1	2	1				2	1	2	5	2		3	1	1	1	1	3	3	2	1	2	3	1	1	2	1	3	3
597	Dien Khanh	KHANH HOA	2	2	1	2	5	42	145	2	2	2	2	3	2	4	1	1	2	1	1	2	1	2			2	2	2	4	6		2	1	1	2	1	1	1	2	1	2	2	2	1	2	1	3	3
598	Dien Khanh	KHANH HOA	2	2	1	2	5	47	147	2	2	2	3	2	2	4	2	2	1	1	1	2	1				1	1	2		5	20	1	1	3	2	3	1	1	3	1	2	1	1	1	2	1	3	3
599	Dien Khanh	KHANH HOA	2	3	1	2	5	44	148	2	2	2	2	2	1	7	2	2	2	1	1	2	1				2	1	2	4	7		3	1	1	2	1	1	2	1	2	2	3	3	1	3	1	1	3
600	Dien Khanh	KHANH HOA	2	2	1	1	1	49	143	3	3	3	3	2	1	5	2	2	1	1	1	2	1				2	1	1				3	3	1	1	3	1	3	3	2	2	2	2	1	2	2	2	2
601	Dien Khanh	KHANH HOA	2	4	1	2	5	42	150	2	2	2	2	2	1	4	2	2	1	4	1	2	1				2	2	2	6	4		3	3	1	2	3	3	3	3	3	2	2	2	1	2	1	3	3
602	Dien Khanh	KHANH HOA	2	4	1	2	5	51	148	2	2	2	2	3	1	4	1	1	1	1	1	2	1				2	1	2	4	2	27	1	1	1	2	1	1	2	2	1	2	3	3	1	3	1	1	3
603	Dien Khanh	KHANH HOA	2	2	1	2	5	62	158	2	2	2	2	3	1	9	2	2	2	1	1	2	1				2	1	1				2	1	1	1	1	1	2	2	3	2	2	2	1	2	2	1	2
604	Dien Khanh	KHANH HOA	2	3	1	2	5	53	153	2	2	2	3	3	2	1	2	2	1	1	1	2	1				2	1	2	7	3		3	1	1	1	1	1	3	3	3	2	1	1	1	2	1	3	3
605	Dien Khanh	KHANH HOA	2	4	1	2	5	53	155	2	2	2	3	3	2	4	2	2	2	1	1	2	1				2	1	2	5	2		3	1	1	2	1	3	2	3	3	2	2	1	1	2	1	3	3
606	Dien Khanh	KHANH HOA	2	3	1	2	1	50	150	2	2	2	3	2	2	3	2	2	1	1	1	2	1				2	1	2		6		1	1	1	3	3	1	1	3	1	1	2	2	1	3	1	1	3
607	Dien Khanh	KHANH HOA	2	4	1	2	5	56	157	2	2	1	3	1	2	5	1	1	2	1	1	2	1				2	1	2	7	2		3	1	1	2	1	1	2	3	3	2	2	1	1	2	1	3	2
608	Dien Khanh	KHANH HOA	2	4	1	2	3	52	153	2	2	2	2	2	1	5	1	1	2	1	1	2	1				2	1	2	5	8		2	1	1	2	1	1	1	2	1	2	2	2	1	2	1	3	3
609	Dien Khanh	KHANH HOA	2	3	1	2	3	50	144	2	2	2	3	2	2	7	1	1	1	1	1	2	1				2	1	2	5	2		3	1	1	2	1	3	2	3	3	2	2	1	1	2	1	3	3
610	Dien Khanh	KHANH HOA	2	3	1	2	2	58	161	2	2	2	2	2	1	5	2	2	1	1	1	2	1				1	1	1				2	1	1	2	3	1	2	3	2	2	3	1	1	3	1	1	1
611	Dien Khanh	KHANH HOA	2	2	1	2	5	55	155	2	2	2	2	1	1	3	2	2	2	1	1	2	1				2	2	1				2	2	1	2	1	1	2	3	3	3	2	2	1	2	1	3	1
612	Dien Khanh	KHANH HOA	2	4	1	2	5	50	153	2	2	2	3	2	2	5	2	2	1	1	2	2	1				2	1	2		5	10	3	3	1	1	3	3	2	2	2	1	1	1	3	1	1	1	3
613	HUONG THUY	TT HUE	2	2	1	2	6	43	151	2	2	2	3	2	3	5	2	2	1	1	1	2	1				2	2	2	5	0	30	3	3	1	1	1	1	2	3	3	2	2	1	1	3	1	3	3
614	HUONG THUY	TT HUE	2	2	1	1	6	44	146	2	3	3	3	1	5	0	2	2	1	1	1	2	1				2	1	2	7	4	0	3	3	3	3	3	3	3	3	3	3	3	3	3	3	3	3	3
615	HUONG THUY	TT HUE	2	3	1	2	1	54	146	2	2	2	2	1	2	10	1	1	2	2	1	2	1				2	1	2	4	6	0	3	3	1	2	1	1	1	2	3	1	2	2	1	2	1	1	2
616	HUONG THUY	TT HUE	2	3	1	2	7	61	155	2	3	3	3	1	4	8	2	2	1	1	1	2	1				1	1	1				3	3	1	2	1	1	2	2	2	2	2	1	1	3	1	1	3
617	NHA TRANG	KHANH HOA	2	5	1	2	4	64	164	2	2	2	3	1	7	2	1	1	1	1	1	2	1				2	1	1				2	1	1	2	1	1	1	2	2	2	2	2	1	2	1	1	1
618	Nha Trang	KHANH HOA	1	3	1	2	6	57	159	2	2	2	3	2	1	10	2	2	1	1	1	2	2	3	2		2	1	2	7		30	2	1	1	2	1	1	1	2	2	2	2	2	1	2	1	1	2
619	Nha Trang	KHANH HOA	1	4	1	2	6	50	160	2	2	1	1	1	1	4	1	1	3	3	1	1	1				2	1	1				1	1	1	2	1	1	2	2	1	2	2	1	1	2	1	1	2
620	Nha Trang	KHANH HOA	1	5	1	2	6	66	163	2	2	2	2	2	2	20	1	1	1	1	1	1	2	1	3		2	1	1				1	1	1	1	1	1	1	1	1	1	1	1	1	1	1	1	1
621	Nha Trang	KHANH HOA	1	2	1	2	6	63	162	2	2	3	3	2	1	20	2	2	2	1	1	2	1				2	1	1				1	2	1	1	1	1	1	2	1	3	1	1	1	3	1	1	1
622	Nha Trang	KHANH HOA	1	3	1	2	3	59	168	2	2	2	2	1	1	10	1	1	1	1	1	2	2	1	1		2	2	1				1	1	2	2	2	2	2	2	1	2	2	2	1	2	2	2	2
623	Nha Trang	KHANH HOA	1	2	1	2	7	60	170	2	2	2	2	2	1	7	2	2	1	4	1	1	2		2		2	1	1				2	2	2	2	2	2	2	2	2	2	2	2	1	2	1	1	3
624	Nha Trang	KHANH HOA	1	2	1	2	7	62	150	2	2	2	2	2	2	7	2	2	1	4	2	1	1				2	1	2		2		3	3	3	3	3	3	3	3	3	2	2	1	1	2	1	1	2
625	Nha Trang	KHANH HOA	1	4	1	2	6	58	160	2	3	2	1	2	1	1	1	1	2	2	1	1	2	14		250	2	1	1				2	1	1	2	1	1	1	1	2	1	3	1	1	2	1	1	2
626	Nha Trang	KHANH HOA	1	5	1	2	4	60	165	2	2	2	3	2	1	2	1	1	1	1	1	2	1				2	1	1				3	3	1	2	1	1	1	2	2	2	2	2	1	2	1	1	3
627	Nha Trang	KHANH HOA	1	4	1	2	7	72	170	2	2	2	3	1	1	5	1	1	1	1	1	2	1				2	1	2	6	1		3	3	3	3	3	3	3	3	3	3	3	3	3	3	3	3	3
628	Nha Trang	KHANH HOA	1	4	1	2	6	67	164	2	3	2	1	1	1	1	1	1	2	1	1	1	2		5		2	1	2		7		3	3	1	1	1	1	2	2	2	2	2	1	1	2	1	1	1
629	Nha Trang	KHANH HOA	1	4	1	2	7	57	166	2	3	2	3	3	1	7	2	2	2	3	1	1	2				2	2	1				3	3	3	3	3	3	3	1	3	2	2	1	1	2	1	1	2
630	Nha Trang	KHANH HOA	1	5	1	2	6	60	163	2	2	2	2	1	1	27	2	2	1	1	1	1	2		4		1	1	1				1	1	1	2	1	1	1	2	2	2	2	2	1	2	1	1	1
631	Nha Trang	KHANH HOA	1	1	1	2	1	49	145	1	3	3	3	3	1	20	2	2	2	1	1	1	1				1	1	1				2	1	1	1	1	1	2	2	2	2	2	2	1	2	1	1	1
632	Nha Trang	KHANH HOA	1	2	1	2	7	65	161	1	2	2	2	1	1	10	1	1	1	1	1	2	1				1	1	1				1	1	1	1	1	1	1	2	2	2	2	1	1	3	1	3	2
633	Nha Trang	KHANH HOA	1	4	1	2	6	61	165	2	2	1	2	1	1	4	1	1	1	1	1	2	2		1		2	1	2		1		1	1	1	1	1	1	2	1	1	1	1	1	1	1	1	1	1
634	Nha Trang	KHANH HOA	1	4	1	2	6	65	170	2	2	1	3	1	1	10	2	2	2	2	1	2	2		3		1	2	1				1	1	1	2	1	3	1	2	2	2	2	1	1	2	1	2	2
635	Nha Trang	KHANH HOA	1	2	1	1	7	49	172	2	2	2	2	2	1	3	2	2	1	1	1	2	1				1	1	1				2	1	1	2	1	2	2	2	2	2	3	3	1	3	3	3	3
636	Nha Trang	KHANH HOA	1	3	1	2	6	67	160	2	2	1	1	2	1	7	2	1	1	1	1	2	1				1	2	2	6	7		3	3	1	3	1	1	3	1	3	3	2	1	1	2	1	3	3
637	Nha Trang	KHANH HOA	1	3	1	2	7	47	156	2	2	2	2	2	2	10	1	1	1	1	1	2	1				2	1	1				1	1	1	2	1	1	1	2	1	2	3	1	1	3	3	3	1
638	Nha Trang	KHANH HOA	1	4	1	2	6	62	165	2	2	2	2	2	2	2	2	2	1	1	1	2	2	1	2		2	1	1				1	1	1	2	2	2	2	1	1	2	2	2	1	2	2	2	1
639	Nha Trang	KHANH HOA	1	4	1	2	6	64	165	2	3	3	3	1	1	20	1	1	1	1	1	2	1				2	1	2			30	1	1	1	2	1	1	1	2	2	2	2	2	1	2	2	2	2
640	Nha Trang	KHANH HOA	1	5	1	2	6	73	164	1	2	2	2	1	2	10	1	1	1	1	1	1	2	1	3		2	1	1				1	1	1	2	1	3	2	2	2	2	3	3	1	3	3	3	3
641	Nha Trang	KHANH HOA	1	3	1	1	7	71	167	2	2	2	2	1	1	7	2	2	1	1	1	1	1				1	1	1				3	3	1	2	1	1	2	2	3	2	2	1	1	2	1	1	1
642	Nha Trang	KHANH HOA	1	3	1	2	6	65	165	2	2	2	3	2	5	3	1	1	1	2	1	2	2	2	3		2	2	1				3	3	3	3	3	3	3	3	3	3	3	3	3	3	3	3	3
643	Nha Trang	KHANH HOA	1	1	1	2	1	58	156	2	3	3	3	1	1	5	2	2	1	1	1	1	1				2	1	1				3	3	1	2	1	1	2	2	3	2	2	1	1	2	1	1	1
644	Nha Trang	KHANH HOA	1	4	1	2	6	54	155	2	2	2	2	2	1	1	1	2	1	1	1	1	1				1	1	2	6	8		3	3	1	2	1	1	1	2	2	2	2	3	1	2	1	1	2
645	Nha Trang	KHANH HOA	1	4	1	2	7	65	166	2	2	2	2	1	1	1	1	1	1	1	1	2	2		4		2	1	1				3	1	1	2	1	1	2	2	2	2	2	1	1	2	1	2	1
646	Nha Trang	KHANH HOA	1	4	1	2	7	67	163	2	2	2	2	2	1	7	2	2	1	4	1	2	2		6		2	1	1				3	3	3	3	3	3	3	3	3	3	3	3	1	3	1	1	3
647	Nha Trang	KHANH HOA	1	4	1	2	6	62	155	3	3	3	3	3	1	1	2	2	1	4	1	1	1				2	1	2		8		3	3	1	2	1	1	1	1	1	2	2	1	1	2	1	1	2
648	Nha Trang	KHANH HOA	1	4	1	2	6	58	162	2	1	1	1	1	1	10	1	1	1	2	1	2	1				2	1	1				3	3	1	1	1	1	2	1	2	2	2	2	1	2	1	1	2
649	Nha Trang	KHANH HOA	1	2	1	2	6	65	159	2	2	2	2	3	1	1	2	2	1	1	1	1	2	1	5		2	2	2	7		60	3	1	1	2	2	3	1	2	2	2	1	3	1	3	1	3	3
650	Nha Trang	KHANH HOA	1	3	1	2	2	51	160	2	2	2	2	2	2	5	1	1	1	1	1	2	2		3		2	2	1				3	3	1	2	1	2	2	2	2	2	2	1	1	2	1	1	3
651	Nha Trang	KHANH HOA	1	4	1	2	6	55	152	2	2	3	1	1	1	1	1	1	1	1	1	2	1				1	1	2	7	1		1	1	1	2	1	1	2	2	2	2	2	1	1	2	1	1	2
652	Nha Trang	KHANH HOA	1	4	1	2	7	63	167	2	2	2	3	1	1	9	2	2	1	1	1	1	2	6	5		2	2	2	4		30	3	3	1	2	1	1	2	2	2	2	2	1	1	2	1	3	1
653	Nha Trang	KHANH HOA	1	5	1	2	6	72	169	2	3	3	3	3	1	20	1	1	1	1	1	2	1				2	1	1				2	1	1	1	1	1	2	2	2	2	2	2	1	2	1	1	1
654	Nha Trang	KHANH HOA	1	3	1	2	3	64	156	2	2	2	2	1	2	10	1	1	1	1	1	1	2	1		20	1	1	1				1	1	1	2	1	3	2	2	2	3	3	3	1	3	3	3	3
655	Nha Trang	KHANH HOA	1	3	1	2	2	62	164	2	2	2	3	2	1	1	2	2	1	1	1	1	2	1	5		2	2	2	6	6		2	1	1	1	1	2	1	2	2	2	2	1	1	2	1	1	1
656	Nha Trang	KHANH HOA	1	3	1	2	7	51	160	2	2	2	2	1	1	5	2	1	2	2	1	1	2	1	1		1	2	2	2	10	0	2	1	1	2	2	2	1	2	1	2	2	2	1	2	2	2	2
657	Nha Trang	KHANH HOA	1	3	1	2	7	62	172	2	2	2	1	1	1	6	1	1	1	1	1	1	2				2	1	2				1	1	1	2	1	1	2	2	2	2	1	1	1	2	1	1	1
658	Nha Trang	KHANH HOA	1	4	1	2	7	60	165	2	2	2	2	2	1	1	2	2	1	4	1	2	2	3			2	1	2		8		1	1	1	1	1	1	1	1	1	2	1	2	1	2	1	2	2
659	Nha Trang	KHANH HOA	1	1	1	2	7	72	172	2	2	2	3	1	1	2	2	2	1	1	2	2	2		4		1	2	2		4		2	2	1	2	1	1	1	3	2	1	2	1	1	2	3	2	3
660	Nha Trang	KHANH HOA	1	4	1	2	2	64	166	2	1	1	1	3	1	8	1	1	1	4	1	2	2				2	2	2		5		3	3	1	2	1	3	3	2	3	3	3	2	3	3	3	1	3
661	Nha Trang	KHANH HOA	1	3	1	2	7	56	160	2	2	2	2	2	1	1	1	2	1	2	2	1	2	3	2		2	2	1				3	3	1	2	3	1	2	2	3	2	2	1	1	3	3	3	3
662	Nha Trang	KHANH HOA	1	5	2	2	4	61	163	3	3	1	1	1	1	6	2	1	1	1	1	1	2		4		2	2	2		8		3	3	1	2	1	1	2	1	1	2	2	1	1	1	1	1	3
663	Nha Trang	KHANH HOA	1	5	1	2	4	75	159	2	3	2	2	2	1	1	1	1	1	1	1	2	2	2	5		1	1	2	30	1		2	1	1	1	1	1	1	2	2	2	2	2	1	2	1	1	1
664	Nha Trang	KHANH HOA	1	4	1	2	7	70	162	2	2	2	2	1	1	4	2	2	2	2	1	2	2		5		1	1	2		4		3	1	1	1	1	1	2	2	2	2	2	2	1	2	1	1	1
665	Nha Trang	KHANH HOA	1	4	1	2	4	72	165	2	2	2	1	2	1	17	1	1	1	1	1	2	2	3	10		2	1	2	5	8		2	1	1	2	1	1	2	2	2	2	2	1	1	2	1	1	2
666	Nha Trang	KHANH HOA	1	4	1	2	2	54	164	2	2	3	3	1	1	1	2	2	1	1	1	2	2	1	4	200	1	1	2	1		30	3	1	1	1	1	1	2	2	2	2	2	2	2	2	1	1	1
667	Nha Trang	KHANH HOA	1	4	1	2	7	60	162	2	2	2	3	2	1	1	1	1	1	1	1	2	1				2	2	2	7	2		3	3	1	2	3	1	3	3	3	2	2	2	1	2	1	1	3
668	Nha Trang	KHANH HOA	1	5	1	2	4	58	167	2	2	2	2	2	1	5	1	1	1	1	1	2	1				2	1	1				1	1	1	3	1	2	2	2	2	2	3	1	1	3	3	3	3
669	Nha Trang	KHANH HOA	1	5	1	2	4	64	164	2	2	2	2	1	1	1	2	2	1	1	1	1	2	1	4		1	1	1				1	1	1	2	1	1	2	2	2	2	1	1	1	2	1	1	1
670	Nha Trang	KHANH HOA	1	4	1	2	4	82	171	2	2	2	2	2	2	1	1	2	1	2	1	1	2	1	15		1	1	1				3	1	1	1	1	1	2	2	2	2	2	1	1	2	1	1	1
671	Nha Trang	KHANH HOA	2	1	1	2	5	60	165	2	2	2	2	2	1	20	2	2	2	2	1	2	1				2	1	1				1	1	1	2	1	1	3	2	2	2	2	1	1	3	1	1	3
672	Nha Trang	KHANH HOA	2	4	1	2	6	46	145	2	2	2	2	2	5	10	1	1	1	1	1	2	1				2	1	1				1	1	1	2	1	2	1	2	2	2	2	2	1	2	1	3	2
673	Nha Trang	KHANH HOA	2	2	1	2	5	52	147	2	2	2	2	2	2	1	1	1	1	1	1	2	1				2	2	1				3	1	1	1	1	1	2	2	2	2	2	2	1	2	1	1	1
674	Nha Trang	KHANH HOA	2	2	1	2	7	47	150	2	2	2	2	2	2	10	1	1	1	1	1	2	1				2	1	1				1	1	1	2	1	1	3	2	2	2	2	1	1	3	3	3	1
675	Nha Trang	KHANH HOA	2		1	2	6	51	160	1	2	1	2	2	2	15	2	2	1	1	1	2	1				1	2	1				3	3	1	2	1	1	2	2	2	1	3	1	1	2	1	3	3
676	Nha Trang	KHANH HOA	2	3	1	2	5	50	155	2	2	2	2	2	1	5	1	1	3	4	1	2	1				2	1	2		8		3	3	3	1	3	1	1	3	1	2	2	1	1	2	1	1	3
677	Nha Trang	KHANH HOA	2	5	1	2	6	42	150	3	2	2	2	2	1	7	2	2	1	1	1	2	1				1	1	1				3	3	1	2	1	1	2	2	2	2	2	1	1	2	2	2	2
678	Nha Trang	KHANH HOA	2	2	1	2	6	46	145	2	2	2	2	1	1	20	1	1	1	1	1	2	1				2	1	1				3	3	1	2	1	1	2	2	2	2	2	1	1	2	1	2	1
679	Nha Trang	KHANH HOA	2	5	1	2	4	55	157	1	1	1	1	1	1	17	1	1	2	2	1	2	1				2	2	1				1	1	1	2	1	2	2	2	2	2	2	1	1	2	1	1	2
680	Nha Trang	KHANH HOA	2	2	1	2	3	44	144	2	2	2	2	2	1	6	2	2	2	2	1	2	1				2	2	1				1	1	1	2	1	1	2	2	2	2	2	1	1	2	1	1	2
681	Nha Trang	KHANH HOA	2	2	1	2	3	54	154	2	2	2	2	1	1	10	1	1	1	1	1	2	1				2	1	1				3	3	1	1	1	1	2	2	2	2	2	2	1	2	1	1	1
682	Nha Trang	KHANH HOA	2	4	1	1	6	43	155	2	2	2	1	2	1	10	1	1	1	1	1	2	1				2	1	1				1	1	2	2	2	2	1	1	1	2	2	2	2	2	2	2	2
683	Nha Trang	KHANH HOA	2	3	1	2	1	60	160	2	3	1	3	1	1	10	1	1	1	1	1	2	1				2	2	1				1	1	1	2	1	1	1	2	2	2	2	2	1	2	1	1	1
684	Nha Trang	KHANH HOA	2	2	1	2	7	69	155	1	2	2	3	2	1	2	2	2	2	2	1	2	2		2	660	1	2	1				1	1	1	2	1	2	2	2	2	2	1	1	1	2	1	3	3
685	Nha Trang	KHANH HOA	2	3	1	2	3	62	158	1	3	2	2	2	1	6	2	1	1	1	1	2	1				2	1	1				1	1	1	2	1	1	2	2	2	2	2	1	1	2	1	1	1
686	Nha Trang	KHANH HOA	2	4	1	1	4	62	156	2	2	2	2	2	1	2	2	2	1	4	1	2	1				1	2	2		8		1	1	3	3	3	3	3	3	3	3	3	1	1	1	1	1	3
687	Nha Trang	KHANH HOA	2	4	1	2	5	53	152	2	2	1	1	1	1	20	2	2	1	4	1	2	1				2	1	2	2	1		3	3	1	1	1	1	3	3	3	2	2	2	1	2	1	1	3
688	Nha Trang	KHANH HOA	2	3	1	2	5	59	146	2	2	1	1	1	1	7	2	2	1	1	1	2	1				2	1	1				3	3	1	2	1	1	3	2	2	2	2	1	1	2	1	2	3
689	Nha Trang	KHANH HOA	2	3	1	2	5	62	158	1	1	1	1	1	1	20	1	1	2	2	1	2	1				2	1	1				1	1	1	2	1	1	1	2	2	2	1	1	1	2	1	1	2
690	Nha Trang	KHANH HOA	2	3	1	2	7	62	150	2	2	2	2	1	1	1	2	1	1	1	1	2	1				2	1	1				2	1	2	2	2	1	2	2	1	2	2	2	1	2	2	2	2
691	Nha Trang	KHANH HOA	2	4	1	2	6	61	160	2	2	2	3	1	1	7	1	1	2	2	1	2	1				2	1	2		4		3	3	3	3	3	3	2	2	3	2	3	3	1	2	1	1	2
692	Nha Trang	KHANH HOA	2	5	1	2	4	53	153	2	2	2	2	1	1	1	2	2	1	1	1	2	1				2	1	1				3	3	1	2	1	1	2	2	2	2	2	1	1	2	1	1	2
693	Nha Trang	KHANH HOA	2	5	1	2	6	59	160	2	3	3	3	1	1	7	1	1	1	1	1	2	1				2	1	1				2	1	1	1	1	1	2	2	2	2	2	2	1	2	1	1	1
694	Nha Trang	KHANH HOA	2	2	1	1	6	63	151	2	2	2	1	1	1	7	2	2	1	1	1	2	1				2	2	1				3	1	1	1	2	1	3	2	1	2	1	1	1	2	1	3	3
695	Nha Trang	KHANH HOA	2	2	1	2	3	51	150	2	2	2	2	2	1	3	2	2	1	1	1	2	1				2	2	1				3	3	1	2	3	3	3	3	3	3	1	1	1	3	1	3	3
696	Nha Trang	KHANH HOA	2	3	1	2	5	72	166	1	2	2	1	1	1	5	2	2	2	2	1	2	1				1	2	1				2	1	2	2	1	1	2	2	3	2	2	2	1	2	1	1	2
697	Nha Trang	KHANH HOA	2	4	1	2	5	45	151	2	2	2	2	1	1	2	2	2	1	1	1	2	1				2	2	1				3	1	1	2	1	1	2	2	2	2	2	1	1	2	1	1	1
698	Nha Trang	KHANH HOA	2	4	1	2	6	48	145	2	2	3	3	1	1	5	1	1	1	2	1	2	1				2	1	2	7		30	2	2	1	2	1	1	2	2	2	2	2	2	1	2	1	1	1
699	Nha Trang	KHANH HOA	2	5	1	2	3	49	150	2	3	3	3	1	1	2	1	1	1	1	1	2	1				1	1	2		2		1	1	2	1	1	1	1	1	1	2	2	2	1	2	1	1	2
700	Nha Trang	KHANH HOA	2	5	1	2	6	65	154	2	2	2	2	1	1	1	1	1	1	1	1	2	2		2		1	1	2	4	4		1	3	1	2	1	1	1	2	2	2	1	1	1	2	1	1	2
701	Nha Trang	KHANH HOA	2	3	1	2	1	56	159	2	3	2	3	1	1	1	2	2	1	1	1	2	1				2	1	1				1	1	1	2	1	1	2	2	2	2	2	2	1	2	2	2	1
702	Nha Trang	KHANH HOA	2	3	1	2	5	46	154	2	2	2	2	2	3	1	2	2	1	1	1	2	1				2	2	1				1	1	1	2	1	1	2	2	2	2	2	1	1	2	1	1	2
703	Nha Trang	KHANH HOA	2	3	1	2	5	48	147	2	2	1	2	1	2	6	1	1	2	1	1	2	1				2	1	1				1	1	1	2	1	1	1	1	1	1	1	1	1	1	1	1	1
704	Nha Trang	KHANH HOA	2	5	1	2	6	59	154	1	2	2	2	2	1	7	1	1	1	1	1	2	1				2	1	2			30	1	2	1	1	1	1	2	2	1	1	1	1	1	1	1	1	1
705	Nha Trang	KHANH HOA	2	3	1	2	5	50	154	2	2	2	2	2	1	7	1	1	2	2	1	2	1				2	1	1				3	3	1	2	1	1	2	2	3	2	2	1	1	2	1	1	2
706	Nha Trang	KHANH HOA	2	4	1	2	5	50	148	2	1	2	1	1	2	5	1	1	1	1	1	2	1				2	1	2		4		2	1	1	2	1	1	1	2	2	2	2	1	1	1	1	1	2
707	Nha Trang	KHANH HOA	2	4	1	2	5	62	158	2	2	2	2	2	1	12	1	1	2	2	1	2	1				2	1	1				3	3	1	2	1	1	2	2	2	2	2	2	1	2	1	1	3
708	Nha Trang	KHANH HOA	2	4	1	2	6	55	150	2	3	2	3	1	1	5	1	1	2	1	1	2	1				2	1	2	1		60	3	3	1	2	1	2	1	2	2	2	2	1	1	2	1	2	2
709	Nha Trang	KHANH HOA	2	5	1	2	4	49	150	2	2	2	2	1	1	4	1	1	1	1	1	2	1				2	2	2	1	3		1	1	1	2	1	1	2	2	2	2	2	2	1	2	1	1	2
710	Nha Trang	KHANH HOA	2	2	1	2	5	52	152	2	2	2	1	2	1	5	1	1	1	4	1	2	1				2	1	1				3	3	1	2	1	1	1	2	3	2	2	2	2	2	1	1	3
711	Nha Trang	KHANH HOA	2	4	1	2	2	60	156	2	2	2	3	2	1	6	1	1	2	1	1	2	1				1	1	1				3	3	1	2	1	2	2	2	2	2	2	1	1	2	1	1	1
712	Nha Trang	KHANH HOA	2	3	1	2	3	59	150	2	2	2	2	2	1	2	2	2	1	1	1	2	1				1	2	1				1	1	1	2	1	1	2	2	2	2	2	1	1	2	1	1	1
713	Nha Trang	KHANH HOA	2	4	1	2	5	69	164	2	2	2	2	1	1	2	1	1	1	1	1	2	1				2	1	1				3	3	1	2	1	2	2	2	2	2	2	1	1	2	1	1	2
714	Nha Trang	KHANH HOA	2	4	1	2	5	70	160	2	2	2	3	3	5	5	1	1	1	1	1	2	1				2	1	1				1	1	1	2	1	1	2	2	2	2	1	1	1	2	1	1	1
715	Nha Trang	KHANH HOA	2	2	1	2	5	62	150	2	2	2	2	2	1	10	2	2	1	1	1	2	1				2	2	1				1	3	1	1	1	1	3	3	3	1	1	1	1	3	3	3	3
716	Nha Trang	KHANH HOA	2	5	1	2	4	67	157	2	2	2	2	1	1	1	1	1	1	1	1	2	1				2	1	2	2	8	0	1	1	1	2	1	2	2	2	1	2	2	2	1	2	2	2	2
717	Nha Trang	KHANH HOA	2	4	1	2	5	56	157	2	2	2	2	2	1	7	1	1	1	1	1	2	1				2	2	1				1	1	1	2	1	2	2	2	3	3	2	1	1	2	2	2	1
718	Nha Trang	KHANH HOA	2	5	1	2	4	62	156	2	3	1	1	1	2	3	1	1	1	1	1	2	1				1	1	1				1	1	1	2	1	1	1	2	1	1	1	1	1	2	1	1	2
719	Nha Trang	KHANH HOA	2	5	1	2	4	65	156	2	2	2	1	1	1	2	1	1	1	1	1	2	1				1	2	1				3	1	1	2	1	1	2	2	2	2	2	1	1	2	1	3	1
720	Nha Trang	KHANH HOA	2	5	1	2	4	54	156	2	2	2	2	2	1	2	1	1	1	1	1	2	1				2	2	1				1	1	1	3	1	1	2	2	3	3	3	3	1	3	3	3	1
721	Nha Trang	KHANH HOA	2	5	1	2	4	55	155	2	2	2	2	2	1	2	1	1	1	1	1	2	1				2	1	1				1	1	1	2	2	2	1	2	1	2	2	2	1	2	1	1	2
722	Nha Trang	KHANH HOA	2	5	1	2	4	66	162	2	2	2	2	1	1	23	1	1	2	2	1	2	2				2	2	2				1	1	2	2	2	2	2	2	1	2	2	2	1	2	1	1	2
723	Nha Trang	KHANH HOA	2	5	1	2	1	66	158	2	3	3	3	1	1	1	1	1	1	1	1	2	1				2	1	1				1	1	1	2	1	1	2	2	2	2	2	2	1	2	1	1	1
724	TP HUE	TT HUE	1	1	1	2	6	53	149	2	2	2	2	1	1	2	2	2	1	1	1	2	2		1		2	2	1				3	3	1	2	1	1	1	3	2	1	2	1	1	3	1	3	3
725	TP HUE	TT HUE	1	2	1	2	7	56	155	1	2	2	2	2	2	3	2	2	1	1	1	2	1				2	2	1				3	3	1	3	1	1	2	3	1	1	2	1	1	2	1	1	3
726	TP HUE	TT HUE	1	2	1	2	6	59	165	2	2	2	3	2	2	8	2	2	1	1	1	1	1				2	1	1				3	3	2	1	1	1	1	3	2	1	2	2	1	2	1	2	1
727	TP HUE	TT HUE	1	2	1	2	1	54	155	2	2	2	2	2	2	10	2	2	1	1	1	2	1				2	2	2	7	0	30	3	3	1	2	1	1	1	1	3	3	2	1	1	2	1	2	2
728	TP HUE	TT HUE	1	2	1	2	1	40	154	2	2	2	2	2	1	2	2	2	1	1	1	2	2	1	1		1	1	2	7	8	0	3	3	1	2	1	1	2	2	2	2	2	1	1	2	1	3	2
729	TP HUE	TT HUE	1	4	1	2	6	73	158	2	2	2	2	2	5	2	1	1	1	1	1	2	1				2	2	1				3	3	1	1	1	1	2	2	2	2	2	1	1	2	1	2	2
730	TP HUE	TT HUE	1	3	1	2	1	47	155	2	3	2	3	2	3	4	2	2	1	1	1	1	1				2	1	2		4	0	3	3	1	2	3	1	1	2	2	1	2	1	1	2	1	3	3
731	TP HUE	TT HUE	1	4	1	2	6	81	162	2	2	2	3	1	3	6	2	2	2	1	1	2	1				2	1	2	7	1	0	3	3	1	2	1	1	1	2	1	3	2	1	1	2	1	2	2
732	TP HUE	TT HUE	1	1	1	2	5	51	165	2	2	2	2	2	1	15	2	2	1	1	1	2	1				2	2	1				3	1	1	2	1	1	1	2	2	2	2	2	1	2	1	1	2
733	TP HUE	TT HUE	1	4	1	2	6	52	154	2	2	2	2	1	1	2	2	2	1	1	1	1	1				2	1	2	7	4	0	3	1	1	2	1	1	1	1	2	2	2	1	1	2	1	2	2
734	TP HUE	TT HUE	1	2	1	2	1	66	165	2	2	2	2	1	1	2	1	1	1	1	1	2	1				2	1	2	2	1	0	1	1	1	1	1	1	2	2	2	2	2	2	1	2	1	1	2
735	TP HUE	TT HUE	1	3	1	2	1	66	162	2	2	2	1	1	1	7	2	2	1	1	1	1	2	14	2	2112	2	2	1				2	2	2	1	2	2	1	2	1	2	2	2	1	2	1	1	2
736	TP HUE	TT HUE	1	3	1	2	1	56	162	2	3	2	2	2	3	6	2	2	1	1	1	2	1				1	2	2	7	0	30	3	3	1	2	3	1	2	3	3	3	2	1	1	2	1	1	2
737	TP HUE	TT HUE	1	3	1	2	1	69	162	2	2	2	1	1	3	3	2	2	1	1	1	1	1				1	2	1				3	3	1	2	1	1	3	2	2	2	2	1	1	2	1	1	2
738	TP HUE	TT HUE	1	4	1	2	5	68	162	2	2	2	2	2	3	4	1	1	1	1	1	2	2	2	2		2	1	2	7	1	30	1	1	1	2	1	1	2	2	2	2	2	1	1	2	1	1	2
739	TP HUE	TT HUE	1	5	1	2	6	75	162	2	2	1	1	2	1	10	2	2	1	1	1	1	1				2	1	2	7	2	0	3	3	1	1	1	2	2	2	2	2	1	1	2	2	1	1	2
740	TP HUE	TT HUE	1	4	1	2	6	57	156	2	2	2	1	1	2	20	1	1	1	1	1	2	2	4	3		2	1	2	7	1	0	1	1	1	2	1	1	2	2	2	2	2	1	1	2	1	1	2
741	TP HUE	TT HUE	1	4	1	2	1	72	171	2	3	3	3	1	1	4	2	2	1	1	1	1	2	2	6		2	2	2	7	10	0	3	3	1	2	1	1	2	2	2	2	2	1	1	2	1	1	2
742	TP HUE	TT HUE	1	3	1	2	1	66	162	2	2	1	2	1	1	1	1	1	1	1	1	2	2	1	4	0	1	1	1				1	1	1	2	1	1	2	1	2	1	1	1	1	2	1	1	2
743	TP HUE	TT HUE	2	1	1	2	1	60	148	3	3	3	3	2	3	3	1	1	1	1	1	1	1				2	2	2	7	2	0	3	3	1	1	1	1	2	3	3	2	2	1	1	2	1	2	2
744	TP HUE	TT HUE	2	2	1	2	6	42	143	2	3	2	2	2	9	2	1	2	1	1	1	2	1				2	1	1				1	3	1	1	1	1	2	2	1	2	2	1	2	2	1	1	2
745	TP HUE	TT HUE	2	2	1	1	6	45	142	2	2	2	2	2	2	15	2	2	1	1	1	2	1				2	1	2		3	0	3	3	1	1	1	1	2	1	3	2	2	1	1	2	1	1	1
746	TP HUE	TT HUE	2	1	1	2	6	41	148	2	1	2	2	2	1	20	2	2	3	3	1	2	1				1	1	1				3	3	3	1	1	1	1	2	2	2	1	1	1	2	1	1	1
747	TP HUE	TT HUE	2	1	1	2	5	43	154	2	2	2	2	2	1	1	1	1	1	1	1	2	1				1	1	2	7	0	15	1	1	1	2	1	1	1	2	2	2	2	1	1	2	1	1	2
748	TP HUE	TT HUE	2	2	1	2	6	49	148	2	2	2	1	2	2	1	1	1	1	1	1	2	1				1	1	1				1	3	1	2	1	1	2	2	2	1	2	1	1	2	1	3	2
749	TP HUE	TT HUE	2	1	1	2	5	64	160	2	2	1	2	2	5	1	2	2	1	1	1	2	1				2	1	2	5	0	30	3	3	1	3	3	1	2	2	1	1	2	1	1	2	1	3	3
750	TP HUE	TT HUE	2	1	1	2	5	59	146	2	2	1	1	2	1	1	2	2	1	1	1	2	1				2	2	1				3	3	3	3	3	3	3	3	3	2	2	1	1	3	3	3	3
751	TP HUE	TT HUE	2	1	1	2	5	50	146	2	2	1	1	1	5	1	2	2	1	1	1	2	1				2	2	2	7	2	0	3	3	1	2	1	1	2	2	2	2	2	1	1	2	1	1	2
752	TP HUE	TT HUE	2	3	1	2	5	48	148	2	2	2	2	1	1	4	1	2	1	1	1	2	1				2	1	2	7	1	0	1	1	1	2	1	1	1	1	2	2	2	2	1	2	1	1	2
753	TP HUE	TT HUE	2	3	1	2	5	38	144	2	2	2	2	1	1	3	2	2	1	1	1	2	1				1	1	1				1	3	1	2	1	1	2	2	2	2	2	1	1	2	1	1	2
754	TP HUE	TT HUE	2	2	1	2	5	49	143	2	2	2	2	2	3	10	1	1	1	1	1	2	1				1	1	1				3	3	1	1	1	1	1	2	1	1	1	1	1	1	2	1	2
755	TP HUE	TT HUE	2	2	1	2	1	63	163	2	3	3	3	2	5	7	2	2	1	1	1	2	1				2	1	2		6	0	3	3	1	2	1	1	2	2	2	2	2	1	1	2	1	1	2
756	TP HUE	TT HUE	2	3	1	2	6	65	162	2	3	2	2	2	2	5	1	1	1	1	1	2	1				2	1	2	7	0	30	3	3	1	1	1	1	1	2	1	2	2	1	1	2	1	1	2
757	TP HUE	TT HUE	2	4	1	2	6	57	151	2	2	2	1	1	5	1	1	2	1	1	1	2	1				2	1	1				1	1	1	1	1	1	2	1	2	2	2	2	1	2	1	1	1
758	TP HUE	TT HUE	2	2	1	2	5	53	157	1	2	2	2	2	8	1	2	2	3	3	1	2	1				2	2	1				2	2	1	2	1	1	3	3	2	2	2	2	1	1	1	1	3
759	TP HUE	TT HUE	2	4	1	2	3	57	155	2	3	2	2	1	3	6	2	2	1	1	1	2	1				2	1	1				3	3	1	3	1	1	3	3	3	3	3	1	1	3	1	1	2
760	TP HUE	TT HUE	2	3	1	2	2	57	159	2	1	2	1	1	1	10	2	2	1	1	1	2	1				1	2	1				1	2	1	2	1	1	2	1	2	1	1	1	2	2	1	1	2
761	TP HUE	TT HUE	2	3	1	2	1	43	145	2	2	2	3	2	1	2	2	2	1	1	1	2	1				2	1	2		3	0	1	1	1	2	1	1	2	2	2	2	2	1	1	2	1	1	2
[truncated: 137 more columns]
